# Supplementary material for: Integration of structural variation enhances the resolution of population structure and helps delineate conservation units
Source: Ann Bot. 2026 Mar 19;137(7):2095–107. doi: 10.1093/aob/mcag062 (PMC13319329; doi:10.1093/aob/mcag062)
Supplement: mcag062_Supplementary_Data [file mcag062_supplementary_data.zip › Supplementary data 2.xlsx]

## Sheet: Table S1
		Table S1 Statistic of sequencing data
New Sample Name	Sample Name(Sequencing)	Total read before filtering	Total base before filtering	Q20 before filtering	Q30 before filtering	Total read after filtering	Total base after filtering	Q20 after filtering	Q30 after filtering	Mapping rate	Coverage (Mb >=5x)	Mean depth (>=5x)
RST12	RSTB_WHYD23071398_B	206672686	31000902900	0.982375	0.946039	206643680	30874300347	0.982852	0.946605	97.09	640.34	46.16
RST5	RSTA_WHYD230629134_A	200145392	30021808800	0.978937	0.934925	200114058	29911789435	0.979352	0.935423	97.71	640.95	45.06
RST10	RSTB_WHYD23071396_B	141381684	21207252600	0.973689	0.918489	141360954	21139252348	0.97407	0.918945	95.63	634.46	31.44
DZ2	DZA_WHYD230629147_A	191934478	28790171700	0.979497	0.936909	191909374	28664804240	0.979927	0.937425	94.3	645.83	41.31
DZ5	DZA_WHYD230629151_A	166584082	24987612300	0.979249	0.936159	166560780	24892315718	0.979669	0.936653	95.49	635.53	36.94
RST8	RSTB_WHYD23071394_B	171128348	25669252200	0.977068	0.929349	171103664	25583761874	0.977439	0.929792	93.96	637.29	37.19
DZ9	DZB_WHYD23071405_B	210261134	31539170100	0.980053	0.938678	210231350	31441977271	0.980465	0.939162	97.69	635.71	47.75
GY4	GYA_WHYD230629119_A	182106604	27315990600	0.97806	0.932476	182081446	27218935894	0.978484	0.932972	94.75	651.79	39.12
GY5	GYA_WHYD230629122_A	196341436	29451215400	0.980516	0.940374	196317874	29330433724	0.980968	0.940913	90.49	631.95	41.41
GY3	GYA_WHYD230629118_A	254285314	38142797100	0.981602	0.943991	254257472	37886906454	0.982203	0.944732	83.04	632.24	48.65
DCH4	DCHA_WHYD230629163_A	124169474	18625421100	0.977248	0.926764	124101392	18540548829	0.977723	0.927327	99.31	643.41	28.32
GY8	GYB_WHYD23071388_B	165305550	24795832500	0.978804	0.934832	165280360	24710408299	0.979204	0.935311	97.03	642.09	36.94
DZ1	DZA_WHYD230629142_A	204540778	30681116700	0.980583	0.940326	204514158	30559452578	0.981084	0.94092	97.75	648.82	45.53
RST2	RSTA_WHYD230629126_A	172148206	25822230900	0.976203	0.926409	172122462	25721428121	0.976617	0.926906	99.12	635.5	39.64
DCH9	DCHA_WHYD230629168_A	178657732	26798659800	0.978211	0.932886	178630538	26693302521	0.978615	0.933366	98.85	629.88	41.38
RST15	RSTB_WHYD23071401_B	198190634	29728595100	0.978596	0.934107	198163374	29631568990	0.979009	0.934599	92.43	637.84	42.31
DZ4	DZA_WHYD230629150_A	282134570	42320185500	0.980741	0.941037	282102192	42150039460	0.981267	0.941652	96.14	640.5	62.45
RST3	RSTA_WHYD230629129_A	190472320	28570848000	0.979642	0.93739	190446404	28468081621	0.980066	0.937891	97.29	636.68	42.88
DZ6	DZB_WHYD23071402_B	266958816	40043822400	0.979913	0.938553	266917856	39894009528	0.980374	0.939098	93.62	652.63	56.51
DCH7	DCHA_WHYD230629166_A	177976756	26696513400	0.977689	0.931234	177953680	26607600220	0.978082	0.931696	98.85	633.58	41.07
DCH14	DCHA_WHYD230629173_A	183254356	27488153400	0.977173	0.9294	183223328	27406907261	0.97754	0.929839	98.83	637.76	42.01
DCH10	DCHA_WHYD230629169_A	128055184	19208277600	0.974081	0.916053	127980150	19144444592	0.974489	0.916539	99.4	634.49	29.68
DCH20	DCHB_WHYD23071417_B	142819652	21422947800	0.974917	0.918894	142736188	21343032920	0.975302	0.919352	97.83	630.71	32.69
DCH17	DCHB_WHYD23071414_B	143435066	21515259900	0.974913	0.919457	143352580	21440142085	0.975323	0.919946	91.4	636.37	30.39
GY11	GYB_WHYD23071392_B	223309916	33496487400	0.983371	0.948783	223282826	33365877104	0.983917	0.94943	99.31	629.78	52.14
DZ8	DZB_WHYD23071404_B	204423866	30663579900	0.977958	0.931883	204394566	30566120142	0.978328	0.932321	98.19	639.59	46.41
RST6	RSTA_WHYD230629135_A	193318194	28997729100	0.979621	0.937482	193293394	28856234108	0.980109	0.938065	95.55	639.12	42.53
RST9	RSTB_WHYD23071395_B	162035398	24305309700	0.975449	0.924397	162013732	24223409042	0.975834	0.924859	93.21	630.24	35.3
DZ15	DZB_WHYD23071411_B	161667384	24250107600	0.979793	0.936266	161580904	24158174299	0.980335	0.936903	98.28	636.89	36.81
RST11	RSTB_WHYD23071397_B	162388942	24358341300	0.97882	0.934961	162368358	24266353419	0.979274	0.935513	90.64	634.63	34.07
DCH11	DCHA_WHYD230629170_A	130933386	19640007900	0.974577	0.917718	130857968	19568483524	0.975013	0.918252	98.88	636.65	30.06
DCH1	DCHA_WHYD230629156_A	219297524	32894628600	0.980731	0.940755	219268636	32753781038	0.981198	0.941318	96.92	637.78	49.18
DCH3	DCHA_WHYD230629158_A	168723412	25308511800	0.97868	0.931689	168632814	25190607174	0.979155	0.932248	95.86	647.7	36.85
DZ13	DZB_WHYD23071409_B	149209826	22381473900	0.980661	0.93797	149130758	22294196842	0.981151	0.938548	94.92	633.31	32.92
RST4	RSTA_WHYD230629132_A	177619138	26642870700	0.977587	0.930889	177594536	26553901431	0.978003	0.93139	95.53	636.33	39.36
DCH6	DCHA_WHYD230629165_A	185473394	27821009100	0.978466	0.933662	185447390	27719901997	0.978874	0.934147	96.69	637.42	41.52
DZ3	DZA_WHYD230629148_A	143260748	21489112200	0.978346	0.933983	143240608	21408635369	0.978831	0.934578	96.58	644.36	31.68
RST1	RSTA_WHYD230629125_A	195495830	29324374500	0.980132	0.938805	195472076	29190382994	0.980583	0.939348	95.46	636.7	43.13
GY6	GYA_WHYD230629123_A	182391048	27358657200	0.978978	0.935265	182364050	27248533129	0.979422	0.935791	99.32	652.6	41.12
GY7	GYB_WHYD23071387_B	162588490	24388273500	0.975699	0.924949	162564994	24316251567	0.976074	0.925398	97.15	635.92	36.78
GY10	GYB_WHYD23071391_B	201329432	30199414800	0.977812	0.931627	201302124	30104911134	0.978205	0.932098	95.69	634.55	44.98
RST14	RSTB_WHYD23071400_B	167309250	25096387500	0.977153	0.929426	167285952	25025028023	0.977505	0.929843	95.9	636.63	37.23
DCH15	DCHA_WHYD230629174_A	160340504	24051075600	0.976108	0.926153	160316300	23958738082	0.976492	0.926604	99.48	627.98	37.54
DCH19	DCHB_WHYD23071416_B	190522678	28578401700	0.980981	0.939319	190421584	28469596939	0.98148	0.939907	95.83	632.69	42.55
GY9	GYB_WHYD23071389_B	177570350	26635552500	0.980695	0.941135	177547998	26491142311	0.98119	0.941732	87.13	640.93	35.42
DCH16	DCHB_WHYD23071413_B	150835026	22625253900	0.974034	0.916553	150756462	22549813852	0.974608	0.917245	93.03	637.84	32.44
RST7	RSTA_WHYD230629136_A	199615384	29942307600	0.978832	0.936131	199585552	29783018338	0.979397	0.936807	97.36	638.48	44.77
DZ10	DZB_WHYD23071406_B	238290580	35743587000	0.983829	0.950255	238265054	35622375133	0.984359	0.95087	96.7	636.98	53.32
DZ7	DZB_WHYD23071403_B	193531094	29029664100	0.980362	0.939669	193506784	28916062471	0.980812	0.940213	92.46	636.07	41.41
DZ14	DZB_WHYD23071410_B	195546344	29331951600	0.97636	0.924455	195437062	29240118546	0.976855	0.925044	96.77	629.86	44.41
DCH13	DCHA_WHYD230629172_A	171957186	25793577900	0.977546	0.930735	171933794	25700004105	0.977955	0.931217	99.35	628.73	40.18
DCH2	DCHA_WHYD230629157_A	192706564	28905984600	0.980902	0.941534	192679158	28785640331	0.981403	0.942129	96.19	633.99	43.12
GY2	GYA_WHYD230629116_A	209124686	31368702900	0.980769	0.940722	209095640	31225262753	0.981202	0.941234	98.75	635.24	48.06
RST13	RSTB_WHYD23071399_B	212670580	31900587000	0.981084	0.94201	212645438	31785890172	0.981531	0.94254	87.01	639.8	42.23
DCH5	DCHA_WHYD230629164_A	173045146	25956771900	0.977405	0.930285	173021716	25860445283	0.977813	0.930768	98.71	638.57	39.54
DCH8	DCHA_WHYD230629167_A	164250756	24637613400	0.97597	0.925761	164227376	24559743357	0.976347	0.926205	99.18	637.39	37.83
DCH18	DCHB_WHYD23071415_B	145139046	21770856900	0.975222	0.92004	145053932	21700507091	0.975606	0.920498	96.99	637.5	32.63
GY12	GYB_WHYD23071393_B	167163178	25074476700	0.977713	0.931295	167138842	24995489606	0.978125	0.931796	96.67	637.91	37.46
DZ11	DZB_WHYD23071407_B	214363670	32154550500	0.975102	0.923713	214335856	32040289247	0.975557	0.924251	94.76	635.56	47.18
DZ12	DZB_WHYD23071408_B	224611048	33691657200	0.985073	0.952109	224519932	33545602076	0.985775	0.952923	99.46	639.08	51.63
DCH12	DCHA_WHYD230629171_A	155152208	23272831200	0.977093	0.92937	155126624	23190567956	0.977513	0.929881	99.31	636.14	35.8
DZ16	DZB_WHYD23071412_B	354690358	53203553700	0.981835	0.941755	354501116	53014818811	0.982339	0.942344	97.86	635.49	80.59
GY1	GYA_WHYD230629114_A	169240436	25386065400	0.978832	0.934604	169216656	25286697950	0.97926	0.93512	95.04	645.99	36.79

## Sheet: Table S2
Table S2 Annotation results for SVs using SnpEff
# Summary table
Name	Value
Genome	S
Date	2024-10-15 13:46
SnpEff_version	SnpEff 5.1 (build 2022-01-21 06:23)	by Pablo Cingolani
Command_line_arguments	SnpEff -csvStats S.Stats.csv -htmlStats S.Stats.html -o vcf S /media/nfs5/qxc4/zhuhong/SV/merged.vcf
Warnings	501
Number_of_lines_in_input_file	11940
Number_of_variants_before_filter	11910
Number_of_not_variants	0
Number_of_variants_processed	11910
Number_of_known_variants (i.e. non-empty ID)	11028	0.925945
Number_of_effects	47664
Genome_total_length	676814396
Genome_effective_length	675720832
Change_rate	56735
# Change rate by chromosome
Chromosome	Length	Changes	Change_rate
1	59534472	926	64292
2	55321747	953	58050
3	52925387	832	63612
4	66263584	1060	62512
5	55332121	869	63673
6	58074272	1374	42266
7	52650776	961	54787
8	45944375	747	61505
9	48751178	918	53105
10	47388066	807	58721
11	49109026	656	74861
12	33985669	725	46876
13	37984336	949	40025
Mt	1831905	1	1831905
ctg107	71383	2	35691
ctg117	1426002	14	101857
ctg133	318438	1	318438
ctg15	355039	17	20884
ctg150	118233	2	59116
ctg152	217143	2	108571
ctg164	299431	2	149715
ctg170	257808	5	51561
ctg184	1056786	8	132098
ctg185	1205985	10	120598
ctg202	1451211	17	85365
ctg21	679968	5	135993
ctg31	243240	6	40540
ctg33	43240	1	43240
ctg38	914507	6	152417
ctg41	153625	1	153625
ctg77	70675	1	70675
ctg81	169184	5	33836
ctg85	259238	8	32404
ctg86	207283	6	34547
ctg87	167727	2	83863
ctg91	383499	4	95874
ctg94	227586	2	113793
ctg95	114078	2	57039
ctg96	212609	3	70869
# Variantss by type
Type	Count	Percent
BND	882	0.0740554
DEL	8833	0.741646
DUP	384	0.0322418
INS	1025	0.0860621
INV	156	0.0130982
MIXED	629	0.0528128
MNP	1	8.396e-05
# Effects by impact
Type	Count	Percent
HIGH	8632	0.181101
LOW	2728	0.057234
MODERATE	3254	0.0682695
MODIFIER	33050	0.693395
# Effects by functional class
Type	Count	Percent
Missense_Silent_ratio	0
# Count by effects
Type	Count	Percent
3_prime_UTR_truncation	63	0.00125766
3_prime_UTR_variant	195	0.00389276
5_prime_UTR_truncation	39	0.00077855
5_prime_UTR_variant	100	0.00199629
bidirectional_gene_fusion	439	0.0087637
chromosome_number_variation	9	0.00017967
conservative_inframe_deletion	98	0.00195636
conservative_inframe_insertion	7	0.00013974
disruptive_inframe_deletion	29	0.00057892
disruptive_inframe_insertion	7	0.00013974
downstream_gene_variant	9120	0.182061
duplication	1651	0.0329587
exon_loss_variant	2050	0.0409239
feature_ablation	515	0.0102809
feature_fusion	2490	0.0497075
frameshift_variant	360	0.00718663
gene_fusion	466	0.0093027
intergenic_region	10070	0.201026
intragenic_variant	25	0.00049907
intron_variant	4148	0.082806
inversion	2269	0.0452958
missense_variant	18	0.00035933
non_coding_transcript_exon_variant	2	3.993e-05
non_coding_transcript_variant	219	0.00437187
splice_acceptor_variant	329	0.00656778
splice_donor_variant	347	0.00692712
splice_region_variant	808	0.01613
start_lost	105	0.0020961
stop_gained	97	0.0019364
stop_lost	89	0.0017767
synonymous_variant	6	0.00011978
transcript_ablation	4082	0.0814884
upstream_gene_variant	9841	0.196455
# Count by genomic region
Type	Count	Percent
CHROMOSOME	40	0.00083921
DOWNSTREAM	9117	0.191276
EXON	3034	0.0636539
GENE	3795	0.0796198
INTERGENIC	12560	0.263511
INTRON	3540	0.0742699
SPLICE_SITE_ACCEPTOR	113	0.00237076
SPLICE_SITE_DONOR	78	0.00163646
SPLICE_SITE_REGION	163	0.00341977
TRANSCRIPT	5139	0.107817
UPSTREAM	9841	0.206466
UTR_3_PRIME	153	0.00320997
UTR_5_PRIME	91	0.0019092
# Quality
Values	300	301	302	303	304	305	306	307	309	310	311	313	314	315	316	318	319	320	321	323	324	325	326	327	328	329	330	331	332	333	336	337	338	339	340	341	342	343	344	345	346	347	348	350	351	352	353	355	356
Count	19	3	3	1	4	3	3	2	1	5	2	2	1	1	2	2	1	2	1	2	2	1	1	3	2	1	3	4	1	3	3	1	1	2	7	1	2	2	1	3	1	1	1	1	4	3	2	1	1
# InDel lengths
Values	1	28	29	30	31	32	33	35	37	39	41	45	47	49	50	51	52	53	54	55	56	57	58	59	60	61	62	63	64	65	66	67	68	69	70	71	72	73	74	75	76	77	78	79	80	81	82	83	84
Count	8833	2	2	2	2	2	1	1	2	1	1	1	1	34	30	29	31	26	18	29	23	20	23	30	27	11	14	24	15	10	16	19	19	19	9	24	8	13	8	14	17	18	11	8	15	11	8	13	14
# Base changes
base	A	C	G	T
A	0	0	0	0
C	0	0	0	0
G	0	0	0	0
T	0	0	0	0
# Ts/Tv summary
Transitions	0
Transversions	0
Ts_Tv_ratio	0
# Ts/Tv : All variants
No results available (empty input?)
# Ts/Tv : Known variants
No results available (empty input?)
# Allele frequency
# Allele frequency : All variants
Values	30	31	32	33	34	35	36	37	38	39	40	41	42	43	44	45	46	47	48	49	50	51	52	53	54	55	56	57	58	59	60	61	62	63	64	65	66	67	68	69	70	71	72	73	74	75	76	77	78
Count	287	276	234	274	278	235	207	234	261	191	222	212	255	199	197	236	283	180	217	172	784	116	110	143	109	126	108	157	92	98	103	135	106	115	107	146	105	76	96	111	108	81	86	96	80	158	93	79	108
# Allele Count
Values	1	2	3	4	5	6	7	8	9	10	11	12	13	14	15	16	17	18	19	20	21	22	23	24	25	26	27	28	29	30	31	32	33	34	35	36	37	38	39	40	41	42	43	44	45	46	47	48	49
Count	41	101	40	77	35	66	35	76	45	68	50	63	44	72	50	68	53	82	58	63	62	71	67	86	78	101	81	118	85	97	88	108	99	123	112	124	121	213	205	237	173	192	192	169	173	175	177	172	153
# Hom/Het table
Sample_names	DCH1	DCH2	DCH3	DCH4	DCH5	DCH6	DCH7	DCH8	DCH9	DCH10	DCH11	DCH12	DCH13	DCH14	DCH15	DCH16	DCH17	DCH18	DCH19	DCH20	DZ1	DZ2	DZ3	DZ4	DZ5	DZ6	DZ7	DZ8	DZ9	DZ10	DZ11	DZ12	DZ13	DZ14	DZ15	DZ16	GY1	GY2	GY3	GY4	GY5	GY6	GY7	GY8	GY9	GY10	GY11	GY12	RST1
Reference	1413	2013	1648	1624	1569	1391	2331	1493	2283	1657	1538	1651	2131	1540	2196	1506	1499	1740	2106	2122	1611	1827	1699	1404	1559	1409	1441	1475	1837	1761	2643	1727	1638	2230	1610	2090	2796	3475	3840	2665	4061	3270	3574	2982	2904	4439	4051	3328	1749
Het	3476	2595	3341	3284	3280	3442	2347	3374	2225	3107	3373	3116	2283	3336	2170	3335	3314	3126	2510	2446	3359	3082	3343	3301	3211	3588	3146	3411	2762	2935	2170	2894	2954	2057	3044	2259	3308	2302	1673	3629	1763	3133	2384	3350	2944	1569	1537	2741	2939
Hom	4328	4679	4188	4067	4381	4379	4808	4405	4962	4412	4174	4540	4984	4412	5074	4242	4400	4448	4727	4778	4167	4458	4179	4478	4370	4274	4509	4437	4809	4418	4760	4183	4424	5246	4505	5034	3204	3887	4169	2950	4043	3064	3661	3046	3371	4010	4154	3477	4516
Missing	2723	2653	2763	2965	2710	2728	2454	2668	2470	2764	2855	2633	2542	2652	2500	2857	2727	2626	2597	2594	2803	2573	2719	2757	2800	2669	2844	2617	2532	2826	2367	3136	2924	2407	2781	2557	2632	2276	2258	2696	2073	2473	2321	2562	2721	1922	2198	2394	2736
# Codon change table
codons	-	AAA	AAC	AAG	AAT	ACA	ACC	ACG	ACT	AGA	AGC	AGG	AGT	ATA	ATC	ATG	ATT	CAA	CAC	CAG	CAT	CCA	CCC	CCG	CCT	CGA	CGC	CGG	CGT	CTA	CTC	CTG	CTT	GAA	GAC	GAG	GAT	GCA	GCC	GCG	GCT	GGA	GGC	GGG	GGT	GTA	GTC	GTG	GTT
-	0	859	502	946	553	570	309	340	397	941	505	724	470	481	502	813	648	790	363	568	522	545	276	274	299	374	159	332	225	333	529	673	578	814	279	498	473	402	241	195	390	731	355	446	411	326	247	458	458
AAA	802	26	14	13	17	14	17	6	12	27	16	26	6	16	25	22	4	27	10	21	18	20	3	8	1	11	4	7	7	6	23	16	19	20	17	13	20	18	6	13	9	37	21	19	20	17	7	20	14
AAC	594	25	21	8	13	17	14	8	12	9	16	16	10	8	11	29	17	25	5	11	5	14	5	7	2	5	5	2	3	7	4	19	10	42	6	20	10	14	12	2	7	16	8	11	10	13	4	9	14
AAG	882	24	11	38	36	31	9	12	11	20	17	33	6	38	37	26	6	29	17	13	17	30	7	16	13	16	4	16	12	16	23	36	12	33	16	34	32	4	15	1	17	33	14	15	26	13	15	14	30
AAT	724	14	18	18	20	8	23	17	3	22	11	17	18	4	16	27	32	28	14	9	2	12	1	10	6	12	7	9	18	9	8	18	17	16	4	9	2	15	9	1	4	27	12	17	18	12	10	18	16
ACA	430	6	3	10	5	15	5	5	6	14	8	14	7	20	9	11	9	28	2	8	9	10	1	7	7	3	0	0	10	5	22	15	7	7	4	16	2	5	7	5	17	5	12	4	3	9	1	3	7
ACC	407	8	13	10	16	6	9	1	2	6	15	3	2	9	14	13	2	7	8	27	3	2	6	6	3	3	2	2	2	8	9	12	8	24	2	7	1	2	6	4	5	2	11	11	1	1	4	11	4
ACG	260	1	3	3	3	2	8	0	4	16	2	5	6	2	8	4	5	12	0	5	1	6	1	2	0	2	3	4	3	2	9	1	5	1	0	13	0	5	3	0	11	7	10	3	0	4	2	4	3
ACT	443	8	10	17	14	8	7	9	1	18	11	10	11	12	12	21	14	18	3	6	4	16	1	3	7	9	3	4	2	22	6	18	9	17	4	5	11	13	12	4	4	18	6	6	14	3	2	2	19
AGA	491	27	12	12	7	22	6	6	12	21	9	20	12	13	8	7	14	18	8	9	11	9	9	1	13	8	4	9	3	5	19	12	14	21	3	22	6	9	9	6	7	12	8	13	5	9	3	14	4
AGC	307	9	1	7	14	9	3	2	13	21	5	10	7	6	11	4	3	8	3	0	3	10	2	3	5	4	2	8	0	3	2	6	3	12	4	1	8	13	4	4	11	11	14	9	5	1	5	3	12
AGG	411	2	13	16	7	11	7	0	9	14	6	19	2	6	2	22	8	3	12	10	8	10	9	4	0	2	4	2	0	2	3	7	11	25	3	7	4	3	6	3	4	11	5	5	11	2	9	13	4
AGT	459	12	2	11	17	7	0	3	12	6	12	5	14	0	14	13	11	6	0	10	6	11	4	4	4	2	2	7	0	2	9	15	5	6	0	5	7	6	3	4	4	16	7	5	6	10	0	9	5
ATA	483	7	2	7	10	16	5	2	7	2	7	12	10	5	17	8	7	9	8	4	8	11	8	5	1	1	2	6	3	4	12	4	12	15	5	7	11	12	4	0	1	5	8	3	9	14	0	8	1
ATC	561	14	11	27	13	16	3	9	17	10	12	18	10	5	6	26	6	16	0	9	10	9	5	2	4	4	1	2	6	7	34	6	7	14	4	10	7	5	3	3	4	8	2	3	15	7	3	3	11
ATG	746	20	26	15	14	7	8	14	19	39	4	11	14	20	15	6	9	40	15	6	2	12	5	4	5	2	1	2	0	7	15	12	18	15	10	13	14	10	3	2	20	9	12	19	13	7	2	13	10
ATT	743	11	16	24	14	16	9	5	12	16	17	17	18	13	10	13	20	15	1	9	15	9	5	5	8	5	0	4	5	4	8	34	24	23	4	19	8	10	10	3	3	20	16	4	13	4	8	12	6
CAA	624	17	16	16	16	25	4	5	13	17	5	18	4	14	13	22	11	21	2	15	17	23	4	11	19	6	5	5	6	0	17	20	12	28	10	12	10	26	10	2	8	17	12	3	4	1	17	6	9
CAC	312	15	10	2	8	5	2	7	2	8	5	2	8	6	3	5	9	14	1	2	14	2	5	5	5	1	0	2	3	3	10	12	7	7	8	6	6	9	6	1	9	4	4	3	9	3	12	7	8
CAG	348	10	9	11	1	27	6	9	4	16	4	18	14	8	16	23	14	11	7	5	13	22	7	2	3	20	1	6	1	6	6	18	3	11	14	8	8	31	2	11	26	8	14	10	4	9	10	4	13
CAT	392	10	14	9	4	10	1	4	6	19	14	10	2	10	4	22	8	5	5	4	8	1	12	2	8	6	0	2	4	7	4	5	11	15	6	18	11	5	8	2	1	13	3	5	2	9	7	2	1
CCA	513	10	8	16	8	16	6	15	7	10	5	10	3	2	4	4	10	19	8	11	3	11	2	6	15	5	3	2	7	2	5	6	10	23	7	17	1	5	4	2	4	12	5	7	4	1	4	6	11
CCC	317	9	6	8	15	6	10	1	6	5	10	8	6	2	9	0	5	7	7	3	8	6	3	2	3	0	4	3	1	1	5	9	17	7	4	9	13	12	5	5	7	8	8	4	1	5	2	7	4
CCG	266	2	3	5	6	0	1	0	3	6	4	5	4	2	8	5	1	5	4	8	5	4	2	10	3	1	2	7	0	5	15	14	1	5	0	11	3	2	2	8	0	4	11	7	9	0	1	0	3
CCT	406	21	8	10	12	9	0	10	0	11	1	11	9	1	19	18	7	19	5	4	9	9	6	4	11	6	0	4	6	9	11	8	4	15	3	13	9	12	1	3	12	18	7	0	7	11	6	17	10
CGA	233	5	6	6	4	4	0	5	0	8	0	4	4	4	0	7	3	3	1	4	4	2	3	2	2	1	4	2	2	2	8	3	2	4	4	4	5	1	5	1	0	2	5	0	2	0	4	3	7
CGC	138	4	0	3	4	2	4	2	5	7	1	0	7	0	9	1	2	6	0	8	0	7	0	1	4	3	0	4	0	6	3	4	2	2	0	0	0	8	2	0	0	7	1	4	0	0	2	7	2
CGG	207	11	13	4	0	5	6	1	0	5	7	4	3	10	5	4	10	12	2	2	0	5	1	6	1	0	1	3	3	7	10	9	8	10	2	7	6	4	5	1	2	5	7	0	5	6	0	8	4
CGT	189	6	4	3	12	5	4	3	4	6	0	6	2	6	4	16	11	5	3	6	2	7	1	4	0	2	2	2	3	0	4	4	12	1	3	7	0	9	0	5	1	8	0	4	1	2	0	4	9
CTA	306	17	6	11	9	6	18	2	16	15	6	8	4	9	5	4	9	7	0	13	4	6	1	1	4	0	0	4	2	3	3	20	2	10	1	12	4	5	0	3	4	13	10	1	12	6	6	3	4
CTC	594	16	8	7	4	11	5	3	11	27	10	6	9	6	13	16	18	21	7	3	6	10	9	9	8	3	3	16	4	10	15	18	11	15	3	23	5	8	4	9	4	13	18	7	3	8	4	12	11
CTG	375	12	11	8	4	10	7	2	12	11	6	4	5	13	13	10	15	21	4	3	4	5	4	6	0	6	1	2	0	18	9	7	13	17	3	9	12	3	13	4	5	10	9	12	6	5	1	13	23
CTT	541	11	14	8	28	27	10	7	8	22	18	15	2	9	17	11	7	20	12	11	8	5	0	12	11	5	1	4	0	8	8	14	19	20	5	27	6	14	5	11	10	14	1	10	20	5	6	6	10
GAA	1127	24	15	49	32	23	24	13	18	53	32	37	9	21	31	31	26	31	8	18	20	16	16	13	6	8	12	19	13	6	17	28	26	33	13	19	29	19	1	7	8	25	37	8	12	3	15	36	15
GAC	577	9	11	14	5	14	12	3	17	27	7	4	19	7	11	13	11	11	12	1	12	14	7	6	4	14	2	17	1	8	9	10	20	21	8	21	7	11	16	5	5	16	5	15	6	3	13	4	22
GAG	956	55	34	41	18	17	5	18	8	29	38	12	20	11	23	27	28	20	22	25	16	14	10	19	4	9	17	13	6	15	27	26	13	40	8	31	27	13	22	9	15	39	26	26	8	4	19	20	16
GAT	1001	23	34	19	18	29	15	12	18	52	8	32	27	17	21	24	25	21	20	8	14	24	6	5	10	15	7	15	21	25	29	19	31	32	6	19	5	15	14	12	26	17	15	27	13	6	10	22	26
GCA	570	12	23	13	8	14	7	3	13	16	15	18	15	2	26	28	22	10	6	12	6	8	6	5	0	4	5	10	2	10	14	11	10	10	8	17	15	16	7	3	11	12	6	12	7	5	5	4	6
GCC	454	21	7	10	11	12	13	4	12	13	7	2	2	8	3	3	2	11	0	7	19	12	1	7	4	0	5	3	4	3	11	9	7	11	1	8	9	4	8	5	12	17	11	4	12	5	2	6	9
GCG	302	17	2	9	3	5	5	3	1	7	0	8	4	2	1	7	7	6	0	6	3	11	0	2	3	0	0	3	4	7	6	7	1	6	7	6	7	7	2	1	11	6	12	7	0	2	3	17	0
GCT	576	25	13	26	8	15	5	19	9	23	12	9	14	15	13	15	7	34	16	18	4	9	8	6	4	4	16	11	0	10	10	9	13	12	8	23	10	14	11	6	4	15	12	7	15	9	9	12	35
GGA	655	30	14	14	15	23	8	8	13	14	9	11	14	6	11	20	9	5	0	8	16	14	5	5	10	3	6	10	0	2	10	13	11	11	4	22	16	5	6	9	8	19	3	15	7	10	17	21	16
GGC	417	15	19	9	11	7	2	2	0	9	16	3	8	11	5	11	3	18	5	3	5	1	6	4	0	5	0	6	4	14	9	16	5	18	3	13	5	2	9	5	7	4	8	16	5	0	6	10	8
GGG	542	9	5	13	12	16	5	13	0	16	4	16	14	13	0	6	7	11	5	17	2	8	8	0	4	8	6	2	7	5	7	7	9	22	6	13	14	10	9	8	3	10	11	12	7	5	7	8	8
GGT	587	33	12	11	11	15	6	4	1	26	8	18	15	11	7	11	13	20	7	4	9	12	6	11	6	9	0	4	3	11	14	17	9	14	9	16	9	16	2	3	12	13	0	8	5	3	3	15	22
GTA	327	20	9	16	7	2	9	2	4	12	3	5	6	2	4	6	8	17	8	6	2	0	5	6	7	6	2	6	6	4	12	2	3	5	3	4	2	6	6	5	4	6	12	2	5	0	6	9	5
GTC	409	14	1	3	6	3	11	2	4	16	4	10	4	8	15	7	6	4	12	13	11	2	4	15	2	0	0	2	7	7	5	11	13	20	9	15	8	13	8	4	9	19	6	9	12	5	5	10	4
GTG	662	19	14	31	4	10	10	25	12	15	15	8	11	5	23	14	22	23	6	19	12	10	12	7	2	4	7	8	6	17	23	16	14	21	10	33	7	17	6	9	11	11	8	21	10	6	8	9	20
GTT	776	18	7	18	9	14	18	4	12	26	7	10	13	4	13	26	9	23	12	20	12	15	18	5	21	9	6	7	2	9	10	18	9	21	11	23	15	7	2	2	7	19	11	11	14	7	1	19	13
TAA	40	0	0	0	0	0	0	0	2	0	0	2	0	0	0	0	0	0	0	4	0	0	0	0	0	0	0	0	0	0	0	0	0	2	0	0	0	0	0	0	0	0	5	2	3	0	0	0	0
TAC	446	17	10	5	19	7	5	4	10	12	3	5	5	1	9	8	15	17	6	10	8	7	7	3	4	2	0	4	5	3	10	4	3	16	1	6	8	8	3	3	0	9	12	13	11	0	3	4	12
TAG	55	0	0	0	0	4	0	4	0	3	0	0	2	2	2	0	0	0	0	0	0	0	0	0	2	4	0	0	0	0	0	2	0	0	0	0	0	0	0	0	0	0	0	0	0	0	0	0	0
TAT	414	10	7	13	21	10	12	9	2	13	2	16	13	7	6	5	12	8	12	8	0	9	0	0	8	2	0	0	4	6	2	15	5	17	10	11	3	4	13	11	8	14	23	7	15	12	6	10	9
TCA	445	33	16	21	10	6	7	4	20	13	8	9	8	2	8	17	2	11	6	8	5	8	8	5	3	7	2	2	2	10	11	8	8	17	2	5	5	12	0	5	1	10	0	12	9	0	4	10	10
TCC	426	29	6	4	14	20	6	6	8	15	2	13	4	6	6	9	4	16	9	11	8	4	6	4	3	6	0	3	4	0	10	9	6	20	2	5	0	5	8	4	6	21	20	4	8	7	10	10	9
TCG	319	7	8	3	6	25	2	2	8	4	2	8	0	1	2	8	7	6	3	10	0	2	3	7	3	0	0	11	0	5	5	1	5	5	0	9	3	0	8	2	4	9	10	2	5	2	0	11	2
TCT	516	23	14	7	11	8	7	10	14	25	4	17	9	7	14	18	11	20	3	6	16	12	4	2	14	6	5	9	0	11	8	15	11	24	1	22	9	6	9	2	11	17	8	9	5	10	3	10	9
TGA	32	0	0	0	0	0	0	0	2	4	0	0	0	0	2	0	0	0	2	0	0	0	0	0	0	0	0	0	0	0	4	0	2	0	0	0	0	0	0	2	0	0	0	0	0	0	0	0	0
TGC	321	12	0	8	8	4	2	12	3	9	2	24	8	8	6	4	2	2	2	3	1	1	5	4	2	2	7	4	5	0	9	2	2	9	8	12	4	13	0	0	0	13	5	2	7	5	2	7	2
TGG	442	13	5	9	5	8	6	4	14	17	2	5	6	13	16	7	10	11	8	0	7	11	2	4	9	12	2	8	0	4	9	5	6	15	2	6	2	8	2	5	10	17	7	10	21	2	11	17	8
TGT	324	23	4	5	9	5	0	2	0	15	4	9	10	3	7	2	10	4	5	6	4	3	0	3	0	6	4	6	0	7	2	13	9	10	3	3	6	7	5	0	6	2	6	3	7	7	0	2	5
TTA	322	3	4	11	2	5	3	4	5	16	3	4	1	5	11	2	4	10	4	3	3	3	6	2	4	3	2	0	0	6	4	4	12	13	3	18	2	8	1	4	10	8	4	3	1	4	0	4	8
TTC	600	32	3	10	7	13	9	5	10	9	4	12	10	8	9	11	9	7	3	11	9	12	8	11	3	17	7	2	1	22	9	14	11	18	6	13	4	10	3	9	13	18	8	6	5	5	4	15	8
TTG	854	7	17	32	15	13	12	5	12	21	8	13	3	4	27	30	12	28	14	17	12	7	0	20	5	11	12	13	1	12	11	9	13	21	7	17	14	9	7	7	16	13	3	8	12	5	10	12	8
TTT	748	13	8	16	17	7	14	5	18	13	7	10	6	0	21	15	24	18	10	12	12	10	8	1	2	12	0	13	1	24	22	15	11	12	7	10	12	11	5	3	5	16	10	13	8	12	6	17	5
# Amino acid change table
aa	*	-	?	A	C	D	E	F	G	H	I	K	L	M	N	P	Q	R	S	T	V	W	Y
*	14	126	1	2	4	0	2	7	10	2	6	0	10	0	0	2	4	13	7	12	0	0	0
-	1612	0	109	1228	1216	752	1312	1318	1943	885	1631	1805	3542	813	1055	1394	1358	2755	2769	1616	1489	828	779
?	0	0	0	0	0	0	0	0	0	0	0	0	0	0	0	0	0	0	0	0	0	0	0
A	139	1895	7	122	84	65	93	103	155	54	108	133	240	53	75	86	104	167	241	140	129	45	49
C	40	644	1	31	41	21	34	34	45	12	36	48	85	6	21	18	15	91	65	28	30	23	13
D	102	1575	3	104	89	26	93	93	114	58	92	65	229	37	68	76	41	207	171	120	106	48	47
E	118	2082	1	94	89	77	123	119	181	66	140	169	288	58	99	98	94	228	244	126	128	53	46
F	83	1344	4	59	39	29	53	75	84	34	71	71	198	26	35	55	48	97	120	81	72	32	38
G	129	2197	4	114	66	66	129	95	143	49	96	134	245	48	99	100	86	186	273	123	159	60	48
H	45	703	1	41	22	31	46	46	43	28	40	36	106	27	36	40	25	57	81	37	49	25	20
I	87	1786	1	58	49	39	88	76	106	42	89	90	222	47	66	72	62	114	204	117	77	55	39
K	91	1680	4	83	94	85	100	101	185	62	126	101	247	48	78	98	90	183	178	112	130	63	55
L	180	2984	8	164	107	65	202	122	211	78	197	143	380	73	122	138	157	255	293	214	174	72	91
M	44	738	8	35	11	24	28	40	53	17	44	35	88	6	40	26	46	55	65	48	32	23	8
N	119	1316	2	64	39	22	87	73	119	26	88	65	163	56	72	57	73	125	160	102	96	37	45
P	86	1500	2	84	57	40	100	45	112	49	70	81	220	27	66	97	76	117	152	90	88	58	43
Q	82	971	1	116	35	42	59	50	72	39	76	54	131	45	42	91	52	119	102	93	69	34	38
R	84	1663	6	91	52	36	110	58	121	51	115	99	250	57	82	101	86	178	141	123	116	56	47
S	188	2465	7	132	111	41	131	144	222	62	115	166	310	69	119	131	112	228	240	202	152	85	68
T	113	1539	1	103	61	24	90	59	113	30	116	63	249	49	67	78	111	138	187	88	79	33	46
V	124	2170	4	116	65	65	142	99	176	75	119	139	258	53	57	131	125	180	211	142	127	77	52
W	24	442	0	25	17	4	21	16	55	15	39	22	43	7	10	26	11	44	35	32	38	9	16
Y	49	860	0	50	28	22	50	45	104	26	50	45	81	13	57	38	43	63	82	59	56	32	27
# Chromosome change table
1	Position	0	1000000	2000000	3000000	4000000	5000000	6000000	7000000	8000000	9000000	10000000	11000000	12000000	13000000	14000000	15000000	16000000	17000000	18000000	19000000	20000000	21000000	22000000	23000000	24000000	25000000	26000000	27000000	28000000	29000000	30000000	31000000	32000000	33000000	34000000	35000000	36000000	37000000	38000000	39000000	40000000	41000000	42000000	43000000	44000000	45000000	46000000	47000000
1	Count	42	36	39	26	34	34	27	25	17	18	23	34	26	12	16	11	9	10	9	12	14	9	4	4	1	1	6	1	4	9	4	2	6	9	10	10	9	2	2	2	1	7	7	5	10	15	31	21
2	Position	0	1000000	2000000	3000000	4000000	5000000	6000000	7000000	8000000	9000000	10000000	11000000	12000000	13000000	14000000	15000000	16000000	17000000	18000000	19000000	20000000	21000000	22000000	23000000	24000000	25000000	26000000	27000000	28000000	29000000	30000000	31000000	32000000	33000000	34000000	35000000	36000000	37000000	38000000	39000000	40000000	41000000	42000000	43000000	44000000	45000000	46000000	47000000
2	Count	24	29	17	25	32	13	15	24	22	16	12	55	43	31	16	26	17	4	3	18	18	20	12	12	26	7	5	9	4	3	2	6	7	5	2	6	4	11	7	4	10	13	26	26	44	26	12	13
3	Position	0	1000000	2000000	3000000	4000000	5000000	6000000	7000000	8000000	9000000	10000000	11000000	12000000	13000000	14000000	15000000	16000000	17000000	18000000	19000000	20000000	21000000	22000000	23000000	24000000	25000000	26000000	27000000	28000000	29000000	30000000	31000000	32000000	33000000	34000000	35000000	36000000	37000000	38000000	39000000	40000000	41000000	42000000	43000000	44000000	45000000	46000000	47000000
3	Count	25	17	7	28	22	14	20	23	20	20	14	30	14	18	28	14	20	10	14	12	20	4	1	3	5	8	1	2	1	5	8	2	6	9	2	4	10	9	18	20	19	19	22	14	23	19	17	31
4	Position	0	1000000	2000000	3000000	4000000	5000000	6000000	7000000	8000000	9000000	10000000	11000000	12000000	13000000	14000000	15000000	16000000	17000000	18000000	19000000	20000000	21000000	22000000	23000000	24000000	25000000	26000000	27000000	28000000	29000000	30000000	31000000	32000000	33000000	34000000	35000000	36000000	37000000	38000000	39000000	40000000	41000000	42000000	43000000	44000000	45000000	46000000	47000000
4	Count	18	26	22	26	29	16	18	25	17	14	15	14	31	17	17	29	21	11	12	5	1	11	5	13	9	11	10	13	26	10	10	8	12	11	6	4	6	12	10	9	10	7	8	0	9	5	12	23
5	Position	0	1000000	2000000	3000000	4000000	5000000	6000000	7000000	8000000	9000000	10000000	11000000	12000000	13000000	14000000	15000000	16000000	17000000	18000000	19000000	20000000	21000000	22000000	23000000	24000000	25000000	26000000	27000000	28000000	29000000	30000000	31000000	32000000	33000000	34000000	35000000	36000000	37000000	38000000	39000000	40000000	41000000	42000000	43000000	44000000	45000000	46000000	47000000
5	Count	16	20	21	17	38	24	30	18	11	25	18	13	17	22	29	20	8	14	14	9	4	5	2	5	9	16	2	3	5	2	7	8	5	8	3	5	21	23	26	10	9	25	13	23	23	16	32	26
6	Position	0	1000000	2000000	3000000	4000000	5000000	6000000	7000000	8000000	9000000	10000000	11000000	12000000	13000000	14000000	15000000	16000000	17000000	18000000	19000000	20000000	21000000	22000000	23000000	24000000	25000000	26000000	27000000	28000000	29000000	30000000	31000000	32000000	33000000	34000000	35000000	36000000	37000000	38000000	39000000	40000000	41000000	42000000	43000000	44000000	45000000	46000000	47000000
6	Count	24	26	21	18	27	58	33	30	23	28	30	31	45	37	43	36	19	18	15	3	17	2	6	4	3	11	8	5	15	21	31	30	33	20	15	61	19	34	18	27	6	13	9	24	18	27	40	27
7	Position	0	1000000	2000000	3000000	4000000	5000000	6000000	7000000	8000000	9000000	10000000	11000000	12000000	13000000	14000000	15000000	16000000	17000000	18000000	19000000	20000000	21000000	22000000	23000000	24000000	25000000	26000000	27000000	28000000	29000000	30000000	31000000	32000000	33000000	34000000	35000000	36000000	37000000	38000000	39000000	40000000	41000000	42000000	43000000	44000000	45000000	46000000	47000000
7	Count	17	26	19	27	25	26	48	34	17	15	19	13	22	19	19	18	19	12	16	13	7	14	5	7	4	8	4	2	12	5	6	4	3	2	3	5	5	8	16	32	28	31	35	34	27	26	36	27
8	Position	0	1000000	2000000	3000000	4000000	5000000	6000000	7000000	8000000	9000000	10000000	11000000	12000000	13000000	14000000	15000000	16000000	17000000	18000000	19000000	20000000	21000000	22000000	23000000	24000000	25000000	26000000	27000000	28000000	29000000	30000000	31000000	32000000	33000000	34000000	35000000	36000000	37000000	38000000	39000000	40000000	41000000	42000000	43000000	44000000	45000000
8	Count	23	29	27	29	30	22	19	24	24	20	20	17	17	24	30	13	10	7	3	7	5	2	2	3	4	10	3	8	6	6	4	11	24	28	15	10	19	25	24	20	14	24	30	16	25	14
9	Position	0	1000000	2000000	3000000	4000000	5000000	6000000	7000000	8000000	9000000	10000000	11000000	12000000	13000000	14000000	15000000	16000000	17000000	18000000	19000000	20000000	21000000	22000000	23000000	24000000	25000000	26000000	27000000	28000000	29000000	30000000	31000000	32000000	33000000	34000000	35000000	36000000	37000000	38000000	39000000	40000000	41000000	42000000	43000000	44000000	45000000	46000000	47000000
9	Count	25	17	56	20	28	33	31	45	13	21	25	14	19	15	13	6	10	7	3	1	7	4	1	6	4	12	10	16	16	18	23	16	20	8	18	19	20	41	20	7	17	37	30	19	21	27	33	32
10	Position	0	1000000	2000000	3000000	4000000	5000000	6000000	7000000	8000000	9000000	10000000	11000000	12000000	13000000	14000000	15000000	16000000	17000000	18000000	19000000	20000000	21000000	22000000	23000000	24000000	25000000	26000000	27000000	28000000	29000000	30000000	31000000	32000000	33000000	34000000	35000000	36000000	37000000	38000000	39000000	40000000	41000000	42000000	43000000	44000000	45000000	46000000	47000000
10	Count	27	21	31	33	23	19	39	28	27	21	22	22	18	25	11	7	7	11	4	3	4	7	2	6	7	2	6	1	7	1	3	6	11	16	23	45	12	20	28	22	20	29	28	25	31	23	19	4
11	Position	0	1000000	2000000	3000000	4000000	5000000	6000000	7000000	8000000	9000000	10000000	11000000	12000000	13000000	14000000	15000000	16000000	17000000	18000000	19000000	20000000	21000000	22000000	23000000	24000000	25000000	26000000	27000000	28000000	29000000	30000000	31000000	32000000	33000000	34000000	35000000	36000000	37000000	38000000	39000000	40000000	41000000	42000000	43000000	44000000	45000000	46000000	47000000
11	Count	2	7	3	6	1	7	6	1	4	4	3	1	4	3	1	3	5	1	3	7	6	17	8	5	16	11	10	14	18	37	21	25	30	16	25	20	19	23	21	23	22	26	23	14	30	20	30	32
12	Position	0	1000000	2000000	3000000	4000000	5000000	6000000	7000000	8000000	9000000	10000000	11000000	12000000	13000000	14000000	15000000	16000000	17000000	18000000	19000000	20000000	21000000	22000000	23000000	24000000	25000000	26000000	27000000	28000000	29000000	30000000	31000000	32000000	33000000
12	Count	27	20	29	33	35	32	28	14	19	23	19	11	13	20	13	6	8	13	10	16	16	17	21	23	34	47	18	29	24	28	23	21	17	18
13	Position	0	1000000	2000000	3000000	4000000	5000000	6000000	7000000	8000000	9000000	10000000	11000000	12000000	13000000	14000000	15000000	16000000	17000000	18000000	19000000	20000000	21000000	22000000	23000000	24000000	25000000	26000000	27000000	28000000	29000000	30000000	31000000	32000000	33000000	34000000	35000000	36000000	37000000
13	Count	23	38	27	41	37	43	23	32	31	26	24	34	24	21	23	22	20	19	16	6	18	15	12	12	28	16	18	27	40	26	27	21	22	22	34	18	36	27
Mt	Position	0	10000	20000	30000	40000	50000	60000	70000	80000	90000	100000	110000	120000	130000	140000	150000	160000	170000	180000	190000	200000	210000	220000	230000	240000	250000	260000	270000	280000	290000	300000	310000	320000	330000	340000	350000	360000	370000	380000	390000	400000	410000	420000	430000	440000	450000	460000	470000
Mt	Count	0	0	0	0	0	0	0	0	0	0	0	0	0	0	0	0	0	0	0	0	0	0	0	0	0	0	0	0	0	0	0	0	0	0	0	0	0	0	0	0	0	0	0	0	0	0	0	0
ctg107	Position	0	1000	2000	3000	4000	5000	6000	7000	8000	9000	10000	11000	12000	13000	14000	15000	16000	17000	18000	19000	20000	21000	22000	23000	24000	25000	26000	27000	28000	29000	30000	31000	32000	33000	34000	35000	36000	37000	38000	39000	40000	41000	42000	43000	44000	45000	46000	47000
ctg107	Count	0	0	0	0	0	0	0	0	0	0	0	0	0	1	0	0	0	0	0	0	0	0	0	0	0	0	0	0	0	0	0	0	0	0	0	0	0	0	0	0	0	0	0	0	0	0	0	0
ctg117	Position	0	10000	20000	30000	40000	50000	60000	70000	80000	90000	100000	110000	120000	130000	140000	150000	160000	170000	180000	190000	200000	210000	220000	230000	240000	250000	260000	270000	280000	290000	300000	310000	320000	330000	340000	350000	360000	370000	380000	390000	400000	410000	420000	430000	440000	450000	460000	470000
ctg117	Count	0	0	0	0	0	0	0	0	0	0	0	0	0	0	0	1	0	0	0	0	0	0	0	0	0	0	0	2	2	0	0	0	0	0	0	0	0	0	0	0	0	0	0	0	0	0	0	0
ctg133	Position	0	10000	20000	30000	40000	50000	60000	70000	80000	90000	100000	110000	120000	130000	140000	150000	160000	170000	180000	190000	200000	210000	220000	230000	240000	250000	260000	270000	280000	290000	300000	310000
ctg133	Count	0	0	0	0	0	0	0	0	0	0	0	0	0	0	0	0	0	0	1	0	0	0	0	0	0	0	0	0	0	0	0	0
ctg15	Position	0	10000	20000	30000	40000	50000	60000	70000	80000	90000	100000	110000	120000	130000	140000	150000	160000	170000	180000	190000	200000	210000	220000	230000	240000	250000	260000	270000	280000	290000	300000	310000	320000	330000	340000	350000
ctg15	Count	0	0	0	0	0	0	2	0	0	0	0	1	0	1	0	0	1	1	3	0	0	0	0	1	1	2	0	0	0	0	0	1	1	2	0	0
ctg150	Position	0	1000	2000	3000	4000	5000	6000	7000	8000	9000	10000	11000	12000	13000	14000	15000	16000	17000	18000	19000	20000	21000	22000	23000	24000	25000	26000	27000	28000	29000	30000	31000	32000	33000	34000	35000	36000	37000	38000	39000	40000	41000	42000	43000	44000	45000	46000	47000
ctg150	Count	0	0	0	0	0	0	0	0	0	0	0	0	0	0	0	0	0	0	0	0	0	0	0	0	0	0	0	0	0	0	0	0	0	0	0	0	0	0	0	0	0	0	0	0	0	0	0	0
ctg152	Position	0	1000	2000	3000	4000	5000	6000	7000	8000	9000	10000	11000	12000	13000	14000	15000	16000	17000	18000	19000	20000	21000	22000	23000	24000	25000	26000	27000	28000	29000	30000	31000	32000	33000	34000	35000	36000	37000	38000	39000	40000	41000	42000	43000	44000	45000	46000	47000
ctg152	Count	0	0	0	0	0	0	0	0	0	0	0	0	0	0	0	0	0	0	0	0	0	0	0	0	0	0	0	0	0	0	0	0	0	0	0	0	0	0	0	0	0	0	0	0	0	0	0	0
ctg164	Position	0	1000	2000	3000	4000	5000	6000	7000	8000	9000	10000	11000	12000	13000	14000	15000	16000	17000	18000	19000	20000	21000	22000	23000	24000	25000	26000	27000	28000	29000	30000	31000	32000	33000	34000	35000	36000	37000	38000	39000	40000	41000	42000	43000	44000	45000	46000	47000
ctg164	Count	0	0	0	0	0	0	0	0	0	0	0	0	0	0	0	0	0	0	0	0	0	0	0	0	0	0	0	0	0	0	0	0	0	0	0	0	0	0	0	0	0	0	0	0	0	0	0	0
ctg170	Position	0	1000	2000	3000	4000	5000	6000	7000	8000	9000	10000	11000	12000	13000	14000	15000	16000	17000	18000	19000	20000	21000	22000	23000	24000	25000	26000	27000	28000	29000	30000	31000	32000	33000	34000	35000	36000	37000	38000	39000	40000	41000	42000	43000	44000	45000	46000	47000
ctg170	Count	0	0	0	0	0	0	0	0	0	0	0	0	0	0	0	0	0	0	0	0	0	0	0	0	0	0	0	0	0	0	0	0	0	0	0	0	0	0	0	0	0	0	0	0	0	0	0	0
ctg184	Position	0	10000	20000	30000	40000	50000	60000	70000	80000	90000	100000	110000	120000	130000	140000	150000	160000	170000	180000	190000	200000	210000	220000	230000	240000	250000	260000	270000	280000	290000	300000	310000	320000	330000	340000	350000	360000	370000	380000	390000	400000	410000	420000	430000	440000	450000	460000	470000
ctg184	Count	0	0	0	0	0	0	0	0	0	0	0	0	0	0	0	0	2	0	0	1	1	0	0	0	0	0	0	0	0	0	0	0	0	0	0	0	0	0	1	0	0	0	0	0	0	0	0	0
ctg185	Position	0	10000	20000	30000	40000	50000	60000	70000	80000	90000	100000	110000	120000	130000	140000	150000	160000	170000	180000	190000	200000	210000	220000	230000	240000	250000	260000	270000	280000	290000	300000	310000	320000	330000	340000	350000	360000	370000	380000	390000	400000	410000	420000	430000	440000	450000	460000	470000
ctg185	Count	1	0	0	0	0	0	1	0	0	0	0	0	0	0	0	0	0	0	0	0	0	0	0	0	0	0	0	0	0	0	0	0	0	0	0	0	0	0	0	0	0	0	0	0	1	0	0	0
ctg202	Position	0	10000	20000	30000	40000	50000	60000	70000	80000	90000	100000	110000	120000	130000	140000	150000	160000	170000	180000	190000	200000	210000	220000	230000	240000	250000	260000	270000	280000	290000	300000	310000	320000	330000	340000	350000	360000	370000	380000	390000	400000	410000	420000	430000	440000	450000	460000	470000
ctg202	Count	0	0	0	0	0	0	0	0	0	1	0	0	0	0	0	0	0	0	0	0	0	0	0	0	0	0	0	0	1	0	0	1	0	0	0	0	0	0	0	0	0	0	0	0	0	0	0	0
ctg21	Position	0	10000	20000	30000	40000	50000	60000	70000	80000	90000	100000	110000	120000	130000	140000	150000	160000	170000	180000	190000	200000	210000	220000	230000	240000	250000	260000	270000	280000	290000	300000	310000	320000	330000	340000	350000	360000	370000	380000	390000	400000	410000	420000	430000	440000	450000	460000	470000
ctg21	Count	0	0	0	0	0	0	0	0	0	0	0	0	0	0	0	0	0	0	0	0	0	0	0	0	0	0	0	0	0	0	0	1	0	0	0	0	0	0	0	0	0	0	0	0	0	0	0	0
ctg31	Position	0	1000	2000	3000	4000	5000	6000	7000	8000	9000	10000	11000	12000	13000	14000	15000	16000	17000	18000	19000	20000	21000	22000	23000	24000	25000	26000	27000	28000	29000	30000	31000	32000	33000	34000	35000	36000	37000	38000	39000	40000	41000	42000	43000	44000	45000	46000	47000
ctg31	Count	0	0	0	0	0	0	0	0	0	0	0	0	0	0	0	0	0	0	0	0	0	0	0	0	0	1	0	0	0	0	0	0	0	0	0	0	0	0	0	0	0	0	0	0	0	0	0	0
ctg33	Position	0	1000	2000	3000	4000	5000	6000	7000	8000	9000	10000	11000	12000	13000	14000	15000	16000	17000	18000	19000	20000	21000	22000	23000	24000	25000	26000	27000	28000	29000	30000	31000	32000	33000	34000	35000	36000	37000	38000	39000	40000	41000	42000	43000
ctg33	Count	0	0	0	0	0	0	0	0	0	0	0	0	0	0	0	0	0	0	0	0	0	0	1	0	0	0	0	0	0	0	0	0	0	0	0	0	0	0	0	0	0	0	0	0
ctg38	Position	0	10000	20000	30000	40000	50000	60000	70000	80000	90000	100000	110000	120000	130000	140000	150000	160000	170000	180000	190000	200000	210000	220000	230000	240000	250000	260000	270000	280000	290000	300000	310000	320000	330000	340000	350000	360000	370000	380000	390000	400000	410000	420000	430000	440000	450000	460000	470000
ctg38	Count	0	0	0	0	0	0	2	0	0	0	0	0	0	0	0	0	0	0	0	0	0	0	0	0	1	0	0	1	0	0	0	0	0	0	0	0	0	0	0	0	0	0	0	0	0	0	0	0
ctg41	Position	0	1000	2000	3000	4000	5000	6000	7000	8000	9000	10000	11000	12000	13000	14000	15000	16000	17000	18000	19000	20000	21000	22000	23000	24000	25000	26000	27000	28000	29000	30000	31000	32000	33000	34000	35000	36000	37000	38000	39000	40000	41000	42000	43000	44000	45000	46000	47000
ctg41	Count	0	0	0	0	0	0	0	0	0	0	0	0	0	0	0	0	0	0	0	0	0	0	0	0	0	0	0	0	0	0	0	0	0	0	0	0	0	0	0	0	0	0	0	0	0	0	0	0
ctg77	Position	0	1000	2000	3000	4000	5000	6000	7000	8000	9000	10000	11000	12000	13000	14000	15000	16000	17000	18000	19000	20000	21000	22000	23000	24000	25000	26000	27000	28000	29000	30000	31000	32000	33000	34000	35000	36000	37000	38000	39000	40000	41000	42000	43000	44000	45000	46000	47000
ctg77	Count	0	0	0	0	0	0	0	0	0	0	0	0	0	1	0	0	0	0	0	0	0	0	0	0	0	0	0	0	0	0	0	0	0	0	0	0	0	0	0	0	0	0	0	0	0	0	0	0
ctg81	Position	0	1000	2000	3000	4000	5000	6000	7000	8000	9000	10000	11000	12000	13000	14000	15000	16000	17000	18000	19000	20000	21000	22000	23000	24000	25000	26000	27000	28000	29000	30000	31000	32000	33000	34000	35000	36000	37000	38000	39000	40000	41000	42000	43000	44000	45000	46000	47000
ctg81	Count	0	0	0	0	0	0	0	0	0	0	0	0	0	0	0	0	1	0	0	0	0	0	0	0	0	0	0	0	0	0	0	0	0	0	0	0	0	0	0	0	0	0	0	0	0	0	0	0
ctg85	Position	0	1000	2000	3000	4000	5000	6000	7000	8000	9000	10000	11000	12000	13000	14000	15000	16000	17000	18000	19000	20000	21000	22000	23000	24000	25000	26000	27000	28000	29000	30000	31000	32000	33000	34000	35000	36000	37000	38000	39000	40000	41000	42000	43000	44000	45000	46000	47000
ctg85	Count	0	0	0	0	0	0	0	0	0	0	0	0	0	0	0	0	0	0	0	0	0	0	0	1	0	0	0	0	0	0	0	0	0	0	0	0	0	0	0	0	0	0	0	0	1	0	0	0
ctg86	Position	0	1000	2000	3000	4000	5000	6000	7000	8000	9000	10000	11000	12000	13000	14000	15000	16000	17000	18000	19000	20000	21000	22000	23000	24000	25000	26000	27000	28000	29000	30000	31000	32000	33000	34000	35000	36000	37000	38000	39000	40000	41000	42000	43000	44000	45000	46000	47000
ctg86	Count	0	0	0	0	0	0	0	0	0	0	0	0	0	0	0	0	0	0	0	0	0	0	0	0	0	0	0	0	0	0	0	0	0	0	0	0	0	0	0	0	0	0	0	0	0	0	0	0
ctg87	Position	0	1000	2000	3000	4000	5000	6000	7000	8000	9000	10000	11000	12000	13000	14000	15000	16000	17000	18000	19000	20000	21000	22000	23000	24000	25000	26000	27000	28000	29000	30000	31000	32000	33000	34000	35000	36000	37000	38000	39000	40000	41000	42000	43000	44000	45000	46000	47000
ctg87	Count	0	0	0	0	0	0	0	0	0	0	0	0	0	0	0	0	0	0	0	0	0	0	0	0	0	0	0	0	0	0	0	0	0	0	0	0	0	1	0	0	0	0	0	0	0	0	0	0
ctg91	Position	0	10000	20000	30000	40000	50000	60000	70000	80000	90000	100000	110000	120000	130000	140000	150000	160000	170000	180000	190000	200000	210000	220000	230000	240000	250000	260000	270000	280000	290000	300000	310000	320000	330000	340000	350000	360000	370000	380000
ctg91	Count	0	0	1	0	0	0	0	0	0	0	0	0	0	0	0	0	1	0	0	0	0	0	0	0	0	0	0	0	0	0	0	0	0	0	0	0	1	0	1
ctg94	Position	0	1000	2000	3000	4000	5000	6000	7000	8000	9000	10000	11000	12000	13000	14000	15000	16000	17000	18000	19000	20000	21000	22000	23000	24000	25000	26000	27000	28000	29000	30000	31000	32000	33000	34000	35000	36000	37000	38000	39000	40000	41000	42000	43000	44000	45000	46000	47000
ctg94	Count	0	0	0	0	0	0	0	0	0	0	0	0	0	0	0	0	0	0	0	0	0	0	0	0	0	0	0	0	0	0	0	0	0	0	0	0	0	0	0	0	0	0	0	0	0	0	0	0
ctg95	Position	0	1000	2000	3000	4000	5000	6000	7000	8000	9000	10000	11000	12000	13000	14000	15000	16000	17000	18000	19000	20000	21000	22000	23000	24000	25000	26000	27000	28000	29000	30000	31000	32000	33000	34000	35000	36000	37000	38000	39000	40000	41000	42000	43000	44000	45000	46000	47000
ctg95	Count	0	0	0	0	0	0	0	0	0	0	0	0	0	0	0	0	0	0	0	0	0	0	0	0	0	0	0	0	0	0	0	0	0	0	0	0	0	0	0	0	0	1	0	0	0	0	0	0
ctg96	Position	0	1000	2000	3000	4000	5000	6000	7000	8000	9000	10000	11000	12000	13000	14000	15000	16000	17000	18000	19000	20000	21000	22000	23000	24000	25000	26000	27000	28000	29000	30000	31000	32000	33000	34000	35000	36000	37000	38000	39000	40000	41000	42000	43000	44000	45000	46000	47000
ctg96	Count	0	0	0	0	0	0	0	0	0	0	0	0	0	0	0	1	0	0	0	0	0	0	0	0	0	0	0	0	0	0	0	1	0	0	0	0	0	0	0	0	0	0	0	0	0	0	0	0
[truncated: 1,796 more columns]

## Sheet: Table S3
	Table S3 Significantly enriched GO terms of outlier SNPs
Class	GO_Name	GO_ID	GO_Level	P_value	EnrichmentScore	HitsGenesCountsInSelectedSet	HitsGenesCountsInBackground	AllGenesCountsInSelectedSet	AllGenesCountsInBackground	GenesOfSelectedSetInGOterm	corrected p-value(BH method)
Molecular function	transition metal ion binding	GO:0046914	7	0.0063658	2.68205	9	333	106	10519	Rhgri12G0116800,Rhgri09G0100300,Rhgri06G0156800,Rhgri06G0095300,Rhgri06G0300200,Rhgri03G0287600,Rhgri01G0213300,Rhgri13G0014600,Rhgri02G0125300,	0.41887
Molecular function	oxidoreductase activity, acting on paired donors, with incorporation or reduction of molecular oxygen	GO:0016705	4	0.0250666	2.67002	6	223	106	10519	Rhgri10G0077200,Rhgri12G0116800,Rhgri06G0309500,Rhgri07G0047400,Rhgri13G0014600,Rhgri06G0036500,	0.294533
Molecular function	metal ion binding	GO:0046872	6	0.0329904	1.94199	10	511	106	10519	Rhgri12G0116800,Rhgri09G0100300,Rhgri06G0156800,Rhgri06G0095300,Rhgri06G0300200,Rhgri03G0287600,Rhgri01G0213300,Rhgri13G0014600,Rhgri02G0125300,Rhgri03G0003600,	0.258425
Molecular function	cation binding	GO:0043169	5	0.0411949	1.86885	10	531	106	10519	Rhgri12G0116800,Rhgri09G0100300,Rhgri06G0156800,Rhgri06G0095300,Rhgri06G0300200,Rhgri03G0287600,Rhgri01G0213300,Rhgri13G0014600,Rhgri02G0125300,Rhgri03G0003600,	0.237774
Molecular function	endonuclease activity	GO:0004519	6	0.0457855	1.8343	10	541	106	10519	Rhgri13G0210500,Rhgri02G0271100,Rhgri04G0235100,Rhgri04G0355600,Rhgri08G0174200,Rhgri10G0001500,Rhgri08G0198200,Rhgri04G0233200,Rhgri12G0175600,Rhgri01G0272100,	0.259714
Cellular component	intracellular protein-containing complex	GO:0140535	3	0.0114757	2.1091	12	574	122	12308	Rhgri03G0009200,Rhgri12G0046700,Rhgri03G0287600,Rhgri04G0327700,Rhgri09G0257900,Rhgri04G0318000,Rhgri09G0257100,Rhgri02G0094000,Rhgri12G0109000,Rhgri04G0211800,Rhgri03G0030500,Rhgri06G0027000,	1
Cellular component	non-membrane-bounded organelle	GO:0043228	4	0.0332623	1.41239	28	2000	122	12308	Rhgri13G0091600,Rhgri04G0325600,Rhgri06G0095200,Rhgri11G0111400,Rhgri09G0187400,Rhgri08G0064500,Rhgri01G0310000,Rhgri06G0095300,Rhgri11G0186700,Rhgri06G0300200,Rhgri03G0287600,Rhgri04G0229700,Rhgri04G0355600,Rhgri06G0316300,Rhgri07G0061800,Rhgri03G0006100,Rhgri04G0319100,Rhgri05G0239500,Rhgri12G0035400,Rhgri04G0211800,Rhgri06G0304400,Rhgri03G0030500,Rhgri03G0003600,Rhgri02G0123700,Rhgri08G0176100…	1
Cellular component	intracellular non-membrane-bounded organelle	GO:0043232	5	0.0332623	1.41239	28	2000	122	12308	Rhgri13G0091600,Rhgri04G0325600,Rhgri06G0095200,Rhgri11G0111400,Rhgri09G0187400,Rhgri08G0064500,Rhgri01G0310000,Rhgri06G0095300,Rhgri11G0186700,Rhgri06G0300200,Rhgri03G0287600,Rhgri04G0229700,Rhgri04G0355600,Rhgri06G0316300,Rhgri07G0061800,Rhgri03G0006100,Rhgri04G0319100,Rhgri05G0239500,Rhgri12G0035400,Rhgri04G0211800,Rhgri06G0304400,Rhgri03G0030500,Rhgri03G0003600,Rhgri02G0123700,Rhgri08G0176100…	1
Biological process	sulfur compound biosynthetic process	GO:0044272	5	0.00294633	5.11705	5	101	118	12197	Rhgri02G0123600,Rhgri04G0260900,Rhgri11G0203000,Rhgri12G0046700,Rhgri01G0016700,	0.406922
Biological process	sulfur compound metabolic process	GO:0006790	4	0.0260084	2.4199	7	299	118	12197	Rhgri02G0123600,Rhgri09G0100300,Rhgri04G0260900,Rhgri11G0203000,Rhgri12G0046700,Rhgri07G0333300,Rhgri01G0016700,	0.455331
Biological process	RNA modification	GO:0009451	7	0.0316146	1.88559	11	603	118	12197	Rhgri12G0116800,Rhgri07G0017000,Rhgri02G0271100,Rhgri04G0235100,Rhgri08G0174200,Rhgri04G0318000,Rhgri10G0001500,Rhgri13G0014600,Rhgri04G0233200,Rhgri12G0175600,Rhgri01G0272100,	0.39297
Biological process	glycosyl compound metabolic process	GO:1901657	4	0.0337165	2.79363	5	185	118	12197	Rhgri04G0260900,Rhgri12G0131400,Rhgri01G0213300,Rhgri07G0333300,Rhgri01G0016700,	0.414947
Biological process	lipid metabolic process	GO:0006629	4	0.0366559	1.69054	14	856	118	12197	Rhgri07G0100400,Rhgri10G0077200,Rhgri02G0123600,Rhgri03G0038300,Rhgri06G0309500,Rhgri07G0047400,Rhgri12G0046700,Rhgri12G0131400,Rhgri04G0355300,Rhgri02G0250100,Rhgri01G0093200,Rhgri07G0042900,Rhgri12G0016100,Rhgri06G0036500,	0.438109
Biological process	cellular lipid metabolic process	GO:0044255	5	0.0464333	1.71797	12	722	118	12197	Rhgri07G0100400,Rhgri02G0123600,Rhgri03G0038300,Rhgri06G0309500,Rhgri07G0047400,Rhgri12G0046700,Rhgri12G0131400,Rhgri04G0355300,Rhgri02G0250100,Rhgri01G0093200,Rhgri12G0016100,Rhgri06G0036500,	0.443974

## Sheet: Table S4
	Table S4 Significantly enriched GO terms of outlier SVs
Class	GO_Name	GO_ID	GO_Level	P_value	EnrichmentScore	HitsGenesCountsInSelectedSet	HitsGenesCountsInBackground	AllGenesCountsInSelectedSet	AllGenesCountsInBackground	GenesOfSelectedSetInGOterm	corrected p-value(BH method)
Molecular function	hexosyltransferase activity	GO:0016758	5	0.0158062	3.35727	5	373	42	10519	Rhgri13G0138200,Rhgri09G0229700,Rhgri09G0010900,Rhgri07G0152200,RhgriUnG0038500,	0.534249
Molecular function	glycosyltransferase activity	GO:0016757	4	0.023907	3.0175	5	415	42	10519	Rhgri13G0138200,Rhgri09G0229700,Rhgri09G0010900,Rhgri07G0152200,RhgriUnG0038500,	0.175664
Biological process	root morphogenesis	GO:0010015	5	0.003954	4.71181	5	301	43	12197	Rhgri06G0316300,Rhgri09G0257200,Rhgri13G0138200,Rhgri07G0152200,Rhgri12G0135600,	0.186751
Biological process	response to water	GO:0009415	5	0.00723677	3.45214	6	493	43	12197	Rhgri03G0303400,Rhgri07G0061800,Rhgri09G0229700,Rhgri09G0010900,Rhgri10G0014100,Rhgri08G0246100,	0.185141
Biological process	response to abiotic stimulus	GO:0009628	3	0.0148183	1.81661	14	2186	43	12197	Rhgri07G0305700,Rhgri04G0267800,Rhgri03G0303400,Rhgri08G0065100,Rhgri07G0061800,Rhgri09G0229700,Rhgri10G0015400,Rhgri09G0010900,Rhgri07G0152200,Rhgri11G0186700,Rhgri10G0014100,Rhgri08G0243900,Rhgri08G0246100,Rhgri11G0043700,	0.221913
Biological process	plant organ morphogenesis	GO:1905392	4	0.0191173	3.20148	5	443	43	12197	Rhgri06G0316300,Rhgri09G0257200,Rhgri13G0138200,Rhgri07G0152200,Rhgri12G0135600,	0.239552
Biological process	response to water deprivation	GO:0009414	6	0.0274587	2.91223	5	487	43	12197	Rhgri03G0303400,Rhgri07G0061800,Rhgri09G0229700,Rhgri09G0010900,Rhgri10G0014100,	0.295783
Biological process	obsolete response to inorganic substance	GO:0010035	0	0.0364581	2.05917	8	1102	43	12197	Rhgri07G0305700,Rhgri03G0303400,Rhgri02G0066200,Rhgri06G0036800,Rhgri07G0061800,Rhgri09G0229700,Rhgri09G0010900,Rhgri08G0246100,	0.324424

## Sheet: Table S5
		Table S5 Result of ROH detected in Plink software
Individual	POP	PHE	CHR	SNP1	SNP2	POS1	POS2	KB	NSNP	DENSITY	PHOM	PHET
DCH1	DCH	-9	0	ctg117_1113979	ctg202_1218907	1113979	1218907	104.929	134	0.783	0.955	0.045
DCH1	DCH	-9	1	chr01_2574595	chr01_2703976	2574595	2703976	129.382	209	0.619	0.943	0.024
DCH1	DCH	-9	1	chr01_5617345	chr01_5727680	5617345	5727680	110.336	846	0.13	0.972	0.009
DCH1	DCH	-9	1	chr01_14423068	chr01_14577250	14423068	14577250	154.183	806	0.191	0.965	0.019
DCH1	DCH	-9	1	chr01_18855154	chr01_18995915	18855154	18995915	140.762	665	0.212	0.986	0.006
DCH1	DCH	-9	1	chr01_19526865	chr01_19651992	19526865	19651992	125.128	994	0.126	0.981	0.014
DCH1	DCH	-9	1	chr01_43765127	chr01_43865186	43765127	43865186	100.06	575	0.174	0.969	0.026
DCH1	DCH	-9	1	chr01_50362451	chr01_50469949	50362451	50469949	107.499	619	0.174	0.987	0.011
DCH1	DCH	-9	1	chr01_58809354	chr01_58910946	58809354	58910946	101.593	870	0.117	0.985	0.007
DCH1	DCH	-9	2	chr02_1527417	chr02_1662560	1527417	1662560	135.144	1785	0.076	0.992	0.004
DCH1	DCH	-9	2	chr02_2678007	chr02_2793101	2678007	2793101	115.095	508	0.227	0.982	0.018
DCH1	DCH	-9	2	chr02_13607423	chr02_13719029	13607423	13719029	111.607	1019	0.11	0.982	0.015
DCH1	DCH	-9	2	chr02_17697277	chr02_17947390	17697277	17947390	250.114	112	2.233	0.857	0.009
DCH1	DCH	-9	2	chr02_19663471	chr02_19815186	19663471	19815186	151.716	1093	0.139	0.962	0.005
DCH1	DCH	-9	2	chr02_19924463	chr02_20111474	19924463	20111474	187.012	1016	0.184	0.99	0.008
DCH1	DCH	-9	2	chr02_28634757	chr02_28738670	28634757	28738670	103.914	451	0.23	0.958	0.031
DCH1	DCH	-9	2	chr02_31585798	chr02_31690705	31585798	31690705	104.908	401	0.262	0.958	0.03
DCH1	DCH	-9	2	chr02_31777989	chr02_31901010	31777989	31901010	123.022	698	0.176	0.957	0.032
DCH1	DCH	-9	2	chr02_39642661	chr02_39745650	39642661	39745650	102.99	397	0.259	0.95	0.038
DCH1	DCH	-9	2	chr02_42798199	chr02_42900498	42798199	42900498	102.3	1563	0.065	0.981	0.013
DCH1	DCH	-9	2	chr02_47547351	chr02_47649305	47547351	47649305	101.955	475	0.215	0.96	0.023
DCH1	DCH	-9	2	chr02_48219916	chr02_48341491	48219916	48341491	121.576	432	0.281	0.968	0.025
DCH1	DCH	-9	2	chr02_54787043	chr02_54902040	54787043	54902040	114.998	131	0.878	0.931	0.053
DCH1	DCH	-9	3	chr03_15692964	chr03_15896604	15692964	15896604	203.641	1257	0.162	0.985	0.007
DCH1	DCH	-9	3	chr03_15981886	chr03_16085044	15981886	16085044	103.159	678	0.152	0.975	0.01
DCH1	DCH	-9	3	chr03_16085154	chr03_16239680	16085154	16239680	154.527	849	0.182	0.986	0.007
DCH1	DCH	-9	3	chr03_17738767	chr03_17859347	17738767	17859347	120.581	538	0.224	0.935	0.033
DCH1	DCH	-9	3	chr03_33997398	chr03_34109151	33997398	34109151	111.754	581	0.192	0.941	0.045
DCH1	DCH	-9	3	chr03_48365778	chr03_48488692	48365778	48488692	122.915	492	0.25	0.945	0.008
DCH1	DCH	-9	3	chr03_50506121	chr03_50612339	50506121	50612339	106.219	572	0.186	0.984	0.014
DCH1	DCH	-9	3	chr03_51292601	chr03_51554869	51292601	51554869	262.269	1384	0.19	0.988	0.011
DCH1	DCH	-9	3	chr03_51672879	chr03_51833101	51672879	51833101	160.223	944	0.17	0.984	0.008
DCH1	DCH	-9	3	chr03_51932057	chr03_52057284	51932057	52057284	125.228	430	0.291	0.967	0.014
DCH1	DCH	-9	4	chr04_237504	chr04_346795	237504	346795	109.292	538	0.203	0.993	0.006
DCH1	DCH	-9	4	chr04_5199139	chr04_5332972	5199139	5332972	133.834	1103	0.121	0.985	0.012
DCH1	DCH	-9	4	chr04_5521929	chr04_5624491	5521929	5624491	102.563	469	0.219	0.97	0.017
DCH1	DCH	-9	4	chr04_18484957	chr04_18585514	18484957	18585514	100.558	393	0.256	0.985	0.013
DCH1	DCH	-9	4	chr04_28882704	chr04_29008746	28882704	29008746	126.043	844	0.149	0.97	0.023
DCH1	DCH	-9	4	chr04_29538389	chr04_29638725	29538389	29638725	100.337	141	0.712	0.936	0.035
DCH1	DCH	-9	4	chr04_34920568	chr04_35042563	34920568	35042563	121.996	734	0.166	0.978	0.02
DCH1	DCH	-9	4	chr04_56564639	chr04_56673323	56564639	56673323	108.685	64	1.698	0.813	0.016
DCH1	DCH	-9	4	chr04_57765022	chr04_57870048	57765022	57870048	105.027	67	1.568	0.925	0.045
DCH1	DCH	-9	5	chr05_3092575	chr05_3230111	3092575	3230111	137.537	717	0.192	0.971	0.014
DCH1	DCH	-9	5	chr05_3351353	chr05_3476295	3351353	3476295	124.943	317	0.394	0.965	0.016
DCH1	DCH	-9	5	chr05_35783446	chr05_35892178	35783446	35892178	108.733	1023	0.106	0.98	0.013
DCH1	DCH	-9	5	chr05_44072266	chr05_44246836	44072266	44246836	174.571	427	0.409	0.92	0.021
DCH1	DCH	-9	5	chr05_52471856	chr05_52592734	52471856	52592734	120.879	536	0.226	0.991	0.009
DCH1	DCH	-9	6	chr06_14876183	chr06_15000781	14876183	15000781	124.599	1670	0.075	0.994	0.002
DCH1	DCH	-9	6	chr06_15045912	chr06_15176775	15045912	15176775	130.864	1621	0.081	0.994	0.004
DCH1	DCH	-9	6	chr06_15881115	chr06_15998525	15881115	15998525	117.411	1119	0.105	0.983	0.007
DCH1	DCH	-9	6	chr06_16970817	chr06_17117991	16970817	17117991	147.175	663	0.222	0.979	0.012
DCH1	DCH	-9	6	chr06_17383429	chr06_17535601	17383429	17535601	152.173	280	0.543	0.95	0.025
DCH1	DCH	-9	6	chr06_17630356	chr06_17733090	17630356	17733090	102.735	117	0.878	0.949	0.051
DCH1	DCH	-9	6	chr06_18652238	chr06_18884375	18652238	18884375	232.138	154	1.507	0.877	0.065
DCH1	DCH	-9	6	chr06_19921700	chr06_20118575	19921700	20118575	196.876	137	1.437	0.927	0.022
DCH1	DCH	-9	6	chr06_20550099	chr06_20674136	20550099	20674136	124.038	297	0.418	0.97	0.01
DCH1	DCH	-9	6	chr06_21251180	chr06_21351983	21251180	21351983	100.804	374	0.27	0.963	0.021
DCH1	DCH	-9	6	chr06_22121466	chr06_22246407	22121466	22246407	124.942	55	2.272	0.927	0.055
DCH1	DCH	-9	6	chr06_22260330	chr06_22469410	22260330	22469410	209.081	46	4.545	0.913	0.043
DCH1	DCH	-9	6	chr06_22748441	chr06_22902742	22748441	22902742	154.302	54	2.857	0.889	0.074
DCH1	DCH	-9	6	chr06_23092455	chr06_23475267	23092455	23475267	382.813	123	3.112	0.862	0.057
DCH1	DCH	-9	6	chr06_23475289	chr06_23596025	23475289	23596025	120.737	56	2.156	0.929	0.071
DCH1	DCH	-9	6	chr06_23609013	chr06_23840523	23609013	23840523	231.511	42	5.512	0.929	0.048
DCH1	DCH	-9	6	chr06_24830247	chr06_24931542	24830247	24931542	101.296	135	0.75	0.956	0.037
DCH1	DCH	-9	6	chr06_25779095	chr06_25919545	25779095	25919545	140.451	270	0.52	0.952	0.026
DCH1	DCH	-9	6	chr06_25919558	chr06_26150264	25919558	26150264	230.707	256	0.901	0.922	0.016
DCH1	DCH	-9	6	chr06_26150330	chr06_26269440	26150330	26269440	119.111	933	0.128	0.99	0.005
DCH1	DCH	-9	6	chr06_26549194	chr06_26655764	26549194	26655764	106.571	685	0.156	0.993	0.004
DCH1	DCH	-9	6	chr06_27323640	chr06_27596810	27323640	27596810	273.171	177	1.543	0.921	0.034
DCH1	DCH	-9	6	chr06_27632434	chr06_27739278	27632434	27739278	106.845	146	0.732	0.966	0.027
DCH1	DCH	-9	6	chr06_28196129	chr06_28319730	28196129	28319730	123.602	1067	0.116	0.987	0.009
DCH1	DCH	-9	6	chr06_30910488	chr06_31036377	30910488	31036377	125.89	1097	0.115	0.985	0.004
DCH1	DCH	-9	6	chr06_35405524	chr06_35545086	35405524	35545086	139.563	1876	0.074	0.985	0.011
DCH1	DCH	-9	6	chr06_38547783	chr06_38671397	38547783	38671397	123.615	275	0.45	0.949	0.015
DCH1	DCH	-9	6	chr06_50705466	chr06_50865513	50705466	50865513	160.048	832	0.192	0.98	0.011
DCH1	DCH	-9	6	chr06_57560121	chr06_57703582	57560121	57703582	143.462	1189	0.121	0.976	0.007
DCH1	DCH	-9	7	chr07_10482223	chr07_10603245	10482223	10603245	121.023	753	0.161	0.973	0.017
DCH1	DCH	-9	7	chr07_10800028	chr07_10901815	10800028	10901815	101.788	151	0.674	0.967	0.013
DCH1	DCH	-9	7	chr07_12116850	chr07_12247112	12116850	12247112	130.263	217	0.6	0.931	0.046
DCH1	DCH	-9	7	chr07_13596972	chr07_13719995	13596972	13719995	123.024	581	0.212	0.981	0.014
DCH1	DCH	-9	7	chr07_13860894	chr07_13970431	13860894	13970431	109.538	1210	0.091	0.983	0.009
DCH1	DCH	-9	7	chr07_17432747	chr07_17548868	17432747	17548868	116.122	665	0.175	0.974	0.021
DCH1	DCH	-9	7	chr07_18710157	chr07_18831137	18710157	18831137	120.981	499	0.242	0.984	0.012
DCH1	DCH	-9	7	chr07_19035083	chr07_19155009	19035083	19155009	119.927	1172	0.102	0.988	0.001
DCH1	DCH	-9	7	chr07_19498944	chr07_19602600	19498944	19602600	103.657	310	0.334	0.987	0.01
DCH1	DCH	-9	7	chr07_19655493	chr07_19811872	19655493	19811872	156.38	570	0.274	0.977	0.009
DCH1	DCH	-9	7	chr07_19845055	chr07_19973377	19845055	19973377	128.323	312	0.411	0.981	0.019
DCH1	DCH	-9	7	chr07_24019824	chr07_24131983	24019824	24131983	112.16	480	0.234	0.971	0.017
DCH1	DCH	-9	7	chr07_24485051	chr07_24596328	24485051	24596328	111.278	227	0.49	0.982	0.013
DCH1	DCH	-9	7	chr07_24658408	chr07_24820360	24658408	24820360	161.953	1953	0.083	0.984	0.008
DCH1	DCH	-9	7	chr07_29208943	chr07_29352997	29208943	29352997	144.055	579	0.249	0.962	0.019
DCH1	DCH	-9	7	chr07_33298801	chr07_33412734	33298801	33412734	113.934	365	0.312	0.962	0.022
DCH1	DCH	-9	7	chr07_33766313	chr07_33877212	33766313	33877212	110.9	384	0.289	0.984	0.013
DCH1	DCH	-9	7	chr07_33917501	chr07_34021392	33917501	34021392	103.892	246	0.422	0.967	0.02
DCH1	DCH	-9	7	chr07_35508043	chr07_35618975	35508043	35618975	110.933	485	0.229	0.979	0.006
DCH1	DCH	-9	7	chr07_35832522	chr07_35998794	35832522	35998794	166.273	654	0.254	0.983	0.011
DCH1	DCH	-9	7	chr07_36202221	chr07_36360724	36202221	36360724	158.504	556	0.285	0.953	0.022
DCH1	DCH	-9	7	chr07_37152677	chr07_37263619	37152677	37263619	110.943	155	0.716	0.929	0.045
DCH1	DCH	-9	7	chr07_45152234	chr07_45330062	45152234	45330062	177.829	1412	0.126	0.968	0.014
DCH1	DCH	-9	8	chr08_90813	chr08_216969	90813	216969	126.157	445	0.283	0.978	0.011
DCH1	DCH	-9	8	chr08_389822	chr08_498964	389822	498964	109.143	1635	0.067	0.991	0.006
DCH1	DCH	-9	8	chr08_11489829	chr08_11676924	11489829	11676924	187.096	1005	0.186	0.958	0.012
DCH1	DCH	-9	8	chr08_13366834	chr08_13592701	13366834	13592701	225.868	943	0.24	0.98	0.011
DCH1	DCH	-9	8	chr08_19102511	chr08_19205827	19102511	19205827	103.317	540	0.191	0.956	0.026
DCH1	DCH	-9	8	chr08_19640656	chr08_19748633	19640656	19748633	107.978	391	0.276	0.959	0.033
DCH1	DCH	-9	8	chr08_27127129	chr08_27251731	27127129	27251731	124.603	198	0.629	0.939	0.061
DCH1	DCH	-9	8	chr08_31332302	chr08_31482511	31332302	31482511	150.21	730	0.206	0.974	0.012
DCH1	DCH	-9	8	chr08_43400197	chr08_43558677	43400197	43558677	158.481	562	0.282	0.959	0.021
DCH1	DCH	-9	8	chr08_43929204	chr08_44057600	43929204	44057600	128.397	666	0.193	0.995	0.005
DCH1	DCH	-9	9	chr09_3606935	chr09_3720688	3606935	3720688	113.754	751	0.151	0.973	0.007
DCH1	DCH	-9	9	chr09_6182292	chr09_6293147	6182292	6293147	110.856	85	1.304	0.965	0.035
DCH1	DCH	-9	9	chr09_9875558	chr09_10003108	9875558	10003108	127.551	54	2.362	0.963	0.037
DCH1	DCH	-9	9	chr09_33055573	chr09_33226845	33055573	33226845	171.273	207	0.827	0.966	0.014
DCH1	DCH	-9	9	chr09_33298263	chr09_33405115	33298263	33405115	106.853	192	0.557	0.943	0.042
DCH1	DCH	-9	9	chr09_33859846	chr09_33972542	33859846	33972542	112.697	1014	0.111	0.989	0.006
DCH1	DCH	-9	9	chr09_34277924	chr09_34395139	34277924	34395139	117.216	46	2.548	0.957	0.043
DCH1	DCH	-9	10	chr10_5641605	chr10_5748450	5641605	5748450	106.846	760	0.141	0.984	0.014
DCH1	DCH	-9	10	chr10_11460680	chr10_11561474	11460680	11561474	100.795	309	0.326	0.984	0.016
DCH1	DCH	-9	10	chr10_13182028	chr10_13286495	13182028	13286495	104.468	806	0.13	0.99	0.004
DCH1	DCH	-9	10	chr10_16486404	chr10_16611157	16486404	16611157	124.754	395	0.316	0.972	0.018
DCH1	DCH	-9	10	chr10_29922200	chr10_30041319	29922200	30041319	119.12	474	0.251	0.979	0.015
DCH1	DCH	-9	10	chr10_31226253	chr10_31359944	31226253	31359944	133.692	735	0.182	0.97	0.02
DCH1	DCH	-9	10	chr10_35126781	chr10_35295856	35126781	35295856	169.076	215	0.786	0.87	0.037
DCH1	DCH	-9	10	chr10_43002681	chr10_43153310	43002681	43153310	150.63	1163	0.13	0.986	0.005
DCH1	DCH	-9	10	chr10_45928182	chr10_46050044	45928182	46050044	121.863	566	0.215	0.966	0.032
DCH1	DCH	-9	11	chr11_32684622	chr11_32897204	32684622	32897204	212.583	112	1.898	0.884	0.018
DCH1	DCH	-9	11	chr11_41780824	chr11_41903206	41780824	41903206	122.383	46	2.661	0.87	0.043
DCH1	DCH	-9	11	chr11_42170125	chr11_42403784	42170125	42403784	233.66	2074	0.113	0.982	0.007
DCH1	DCH	-9	12	chr12_1382788	chr12_1501232	1382788	1501232	118.445	979	0.121	0.984	0.004
DCH1	DCH	-9	12	chr12_10774943	chr12_10905231	10774943	10905231	130.289	593	0.22	0.97	0.013
DCH1	DCH	-9	12	chr12_11002606	chr12_11151796	11002606	11151796	149.191	629	0.237	0.984	0.006
DCH1	DCH	-9	12	chr12_15978177	chr12_16091347	15978177	16091347	113.171	111	1.02	0.973	0.027
DCH1	DCH	-9	12	chr12_20154520	chr12_20261226	20154520	20261226	106.707	506	0.211	0.98	0.016
DCH1	DCH	-9	12	chr12_24577244	chr12_24678212	24577244	24678212	100.969	353	0.286	0.96	0.034
DCH1	DCH	-9	12	chr12_29417182	chr12_29518525	29417182	29518525	101.344	1180	0.086	0.992	0.008
DCH1	DCH	-9	13	chr13_12641871	chr13_12745797	12641871	12745797	103.927	636	0.163	0.958	0.016
DCH1	DCH	-9	13	chr13_15660857	chr13_15812967	15660857	15812967	152.111	500	0.304	0.982	0.01
DCH1	DCH	-9	13	chr13_23755753	chr13_23964432	23755753	23964432	208.68	1612	0.129	0.988	0.012
DCH1	DCH	-9	13	chr13_34571128	chr13_34681355	34571128	34681355	110.228	520	0.212	0.973	0.023
DCH1	DCH	-9	13	chr13_37018347	chr13_37165950	37018347	37165950	147.604	847	0.174	0.981	0.008
DCH2	DCH	-9	0	ctg184_906241	ctg202_1035506	906241	1035506	129.266	294	0.44	0.973	0.007
DCH2	DCH	-9	1	chr01_2426376	chr01_2562464	2426376	2562464	136.089	562	0.242	0.988	0.009
DCH2	DCH	-9	1	chr01_2574898	chr01_2702108	2574898	2702108	127.211	179	0.711	0.927	0.056
DCH2	DCH	-9	1	chr01_8066696	chr01_8194989	8066696	8194989	128.294	2198	0.058	0.992	0.004
DCH2	DCH	-9	1	chr01_8348999	chr01_8482019	8348999	8482019	133.021	1878	0.071	0.994	0.003
DCH2	DCH	-9	1	chr01_8492086	chr01_8600665	8492086	8600665	108.58	746	0.146	0.988	0.005
DCH2	DCH	-9	1	chr01_9197317	chr01_9649465	9197317	9649465	452.149	5450	0.083	0.983	0.003
DCH2	DCH	-9	1	chr01_11047172	chr01_11167761	11047172	11167761	120.59	1125	0.107	0.974	0.003
DCH2	DCH	-9	1	chr01_11772939	chr01_11889390	11772939	11889390	116.452	1057	0.11	0.977	0.008
DCH2	DCH	-9	1	chr01_16451992	chr01_16601042	16451992	16601042	149.051	1008	0.148	0.966	0.011
DCH2	DCH	-9	1	chr01_46796636	chr01_46902860	46796636	46902860	106.225	1171	0.091	0.985	0.012
DCH2	DCH	-9	1	chr01_54877400	chr01_54986304	54877400	54986304	108.905	607	0.179	0.987	0.008
DCH2	DCH	-9	1	chr01_57151528	chr01_57251798	57151528	57251798	100.271	349	0.287	0.971	0.026
DCH2	DCH	-9	2	chr02_50341	chr02_193447	50341	193447	143.107	451	0.317	0.947	0.018
DCH2	DCH	-9	2	chr02_377753	chr02_615642	377753	615642	237.89	1232	0.193	0.987	0.004
DCH2	DCH	-9	2	chr02_2351628	chr02_2453979	2351628	2453979	102.352	160	0.64	0.888	0.05
DCH2	DCH	-9	2	chr02_17781866	chr02_17943956	17781866	17943956	162.091	99	1.637	0.788	0.051
DCH2	DCH	-9	2	chr02_25685646	chr02_25794938	25685646	25794938	109.293	754	0.145	0.971	0.015
DCH2	DCH	-9	2	chr02_45258645	chr02_45402592	45258645	45402592	143.948	825	0.174	0.972	0.008
DCH2	DCH	-9	2	chr02_48065557	chr02_48166452	48065557	48166452	100.896	729	0.138	0.982	0.01
DCH2	DCH	-9	2	chr02_48416897	chr02_48526515	48416897	48526515	109.619	592	0.185	0.966	0.015
DCH2	DCH	-9	2	chr02_50330397	chr02_50453532	50330397	50453532	123.136	764	0.161	0.974	0.009
DCH2	DCH	-9	2	chr02_50885394	chr02_50988843	50885394	50988843	103.45	706	0.147	0.979	0.004
DCH2	DCH	-9	2	chr02_51183604	chr02_51385578	51183604	51385578	201.975	932	0.217	0.968	0.01
DCH2	DCH	-9	2	chr02_51466010	chr02_51568475	51466010	51568475	102.466	2363	0.043	0.993	0.001
DCH2	DCH	-9	2	chr02_51947194	chr02_52048038	51947194	52048038	100.845	1077	0.094	0.99	0.003
DCH2	DCH	-9	2	chr02_52319346	chr02_52498610	52319346	52498610	179.265	1297	0.138	0.98	0.008
DCH2	DCH	-9	2	chr02_52862086	chr02_52973075	52862086	52973075	110.99	864	0.128	0.991	0.003
DCH2	DCH	-9	2	chr02_53686929	chr02_53789013	53686929	53789013	102.085	485	0.21	0.944	0.004
DCH2	DCH	-9	2	chr02_53789149	chr02_53900705	53789149	53900705	111.557	5194	0.021	0.992	0.001
DCH2	DCH	-9	2	chr02_54517155	chr02_54745592	54517155	54745592	228.438	1666	0.137	0.984	0.006
DCH2	DCH	-9	2	chr02_54787043	chr02_54910780	54787043	54910780	123.738	160	0.773	0.919	0.031
DCH2	DCH	-9	2	chr02_55060781	chr02_55281566	55060781	55281566	220.786	925	0.239	0.984	0.005
DCH2	DCH	-9	3	chr03_2613764	chr03_2725469	2613764	2725469	111.706	1153	0.097	0.997	0.003
DCH2	DCH	-9	3	chr03_3306217	chr03_3409904	3306217	3409904	103.688	2049	0.051	0.987	0.004
DCH2	DCH	-9	3	chr03_4481130	chr03_4604369	4481130	4604369	123.24	529	0.233	0.977	0.006
DCH2	DCH	-9	3	chr03_11805804	chr03_11977704	11805804	11977704	171.901	919	0.187	0.961	0.016
DCH2	DCH	-9	3	chr03_18561177	chr03_18703909	18561177	18703909	142.733	387	0.369	0.959	0.028
DCH2	DCH	-9	3	chr03_23836815	chr03_23942439	23836815	23942439	105.625	584	0.181	0.961	0.022
DCH2	DCH	-9	3	chr03_24889025	chr03_25024771	24889025	25024771	135.747	912	0.149	0.958	0.03
DCH2	DCH	-9	3	chr03_52713227	chr03_52893848	52713227	52893848	180.622	2528	0.071	0.986	0.008
DCH2	DCH	-9	4	chr04_1900792	chr04_2043519	1900792	2043519	142.728	2047	0.07	0.985	0.001
DCH2	DCH	-9	4	chr04_2364954	chr04_2466932	2364954	2466932	101.979	749	0.136	0.984	0.005
DCH2	DCH	-9	4	chr04_2486020	chr04_2619448	2486020	2619448	133.429	1075	0.124	0.98	0.003
DCH2	DCH	-9	4	chr04_2950228	chr04_3050490	2950228	3050490	100.263	463	0.217	0.968	0.015
DCH2	DCH	-9	4	chr04_4132679	chr04_4333514	4132679	4333514	200.836	1287	0.156	0.953	0.005
DCH2	DCH	-9	4	chr04_5139225	chr04_5361634	5139225	5361634	222.41	1712	0.13	0.98	0.008
DCH2	DCH	-9	4	chr04_5521780	chr04_5681841	5521780	5681841	160.062	978	0.164	0.981	0.007
DCH2	DCH	-9	4	chr04_6651532	chr04_6826714	6651532	6826714	175.183	2101	0.083	0.992	0.001
DCH2	DCH	-9	4	chr04_7716108	chr04_7821999	7716108	7821999	105.892	649	0.163	0.974	0.011
DCH2	DCH	-9	4	chr04_8245571	chr04_8394242	8245571	8394242	148.672	1397	0.106	0.984	0.002
DCH2	DCH	-9	4	chr04_9448681	chr04_9564939	9448681	9564939	116.259	909	0.128	0.986	0.004
DCH2	DCH	-9	4	chr04_9590032	chr04_9707695	9590032	9707695	117.664	806	0.146	0.988	0.006
DCH2	DCH	-9	4	chr04_10164731	chr04_10278638	10164731	10278638	113.908	655	0.174	0.969	0.009
DCH2	DCH	-9	4	chr04_10278688	chr04_10381901	10278688	10381901	103.214	189	0.546	0.979	0.016
DCH2	DCH	-9	4	chr04_10932346	chr04_11048384	10932346	11048384	116.039	850	0.137	0.978	0.008
DCH2	DCH	-9	4	chr04_11135710	chr04_11241093	11135710	11241093	105.384	971	0.109	0.988	0.005
DCH2	DCH	-9	4	chr04_11466923	chr04_11617569	11466923	11617569	150.647	794	0.19	0.985	0.006
DCH2	DCH	-9	4	chr04_12972725	chr04_13148737	12972725	13148737	176.013	641	0.275	0.942	0.016
DCH2	DCH	-9	4	chr04_13950615	chr04_14091729	13950615	14091729	141.115	837	0.169	0.986	0.006
DCH2	DCH	-9	4	chr04_14549920	chr04_14740544	14549920	14740544	190.625	1536	0.124	0.979	0.009
DCH2	DCH	-9	4	chr04_15428593	chr04_15544837	15428593	15544837	116.245	597	0.195	0.978	0.013
DCH2	DCH	-9	4	chr04_16202315	chr04_16311840	16202315	16311840	109.526	546	0.201	0.987	0.009
DCH2	DCH	-9	4	chr04_16833331	chr04_16936115	16833331	16936115	102.785	754	0.136	0.948	0.011
DCH2	DCH	-9	4	chr04_17239707	chr04_17520095	17239707	17520095	280.389	1817	0.154	0.978	0.008
DCH2	DCH	-9	4	chr04_18295135	chr04_18463136	18295135	18463136	168.002	545	0.308	0.958	0.024
DCH2	DCH	-9	4	chr04_18483088	chr04_18585896	18483088	18585896	102.809	438	0.235	0.979	0.007
DCH2	DCH	-9	4	chr04_19240498	chr04_19369618	19240498	19369618	129.121	598	0.216	0.99	0.008
DCH2	DCH	-9	4	chr04_19643751	chr04_19754600	19643751	19754600	110.85	608	0.182	0.977	0.01
DCH2	DCH	-9	4	chr04_21697020	chr04_21820967	21697020	21820967	123.948	414	0.299	0.978	0.017
DCH2	DCH	-9	4	chr04_21821328	chr04_21968201	21821328	21968201	146.874	398	0.369	0.962	0.013
DCH2	DCH	-9	4	chr04_22837605	chr04_22952330	22837605	22952330	114.726	443	0.259	0.982	0.014
DCH2	DCH	-9	4	chr04_23250168	chr04_23382542	23250168	23382542	132.375	556	0.238	0.987	0.011
DCH2	DCH	-9	4	chr04_25971149	chr04_26073517	25971149	26073517	102.369	595	0.172	0.973	0.013
DCH2	DCH	-9	4	chr04_26615343	chr04_26728773	26615343	26728773	113.431	866	0.131	0.967	0.016
DCH2	DCH	-9	4	chr04_27239563	chr04_27360893	27239563	27360893	121.331	225	0.539	0.942	0.053
DCH2	DCH	-9	4	chr04_27556793	chr04_27658289	27556793	27658289	101.497	259	0.392	0.934	0.031
DCH2	DCH	-9	4	chr04_28372645	chr04_28483529	28372645	28483529	110.885	557	0.199	0.93	0.027
DCH2	DCH	-9	4	chr04_29538389	chr04_29638804	29538389	29638804	100.416	142	0.707	0.944	0.021
DCH2	DCH	-9	4	chr04_33082828	chr04_33190297	33082828	33190297	107.47	554	0.194	0.987	0.007
DCH2	DCH	-9	4	chr04_35674730	chr04_35800324	35674730	35800324	125.595	879	0.143	0.992	0.006
DCH2	DCH	-9	4	chr04_35917236	chr04_36018497	35917236	36018497	101.262	495	0.205	0.976	0.01
DCH2	DCH	-9	4	chr04_36125050	chr04_36280890	36125050	36280890	155.841	1127	0.138	0.982	0.006
DCH2	DCH	-9	4	chr04_36519463	chr04_36623059	36519463	36623059	103.597	295	0.351	0.936	0.017
DCH2	DCH	-9	4	chr04_37169337	chr04_37286387	37169337	37286387	117.051	839	0.14	0.945	0.015
DCH2	DCH	-9	4	chr04_38701486	chr04_38803498	38701486	38803498	102.013	984	0.104	0.982	0.008
DCH2	DCH	-9	4	chr04_41484631	chr04_41672662	41484631	41672662	188.032	796	0.236	0.984	0.006
DCH2	DCH	-9	4	chr04_43870747	chr04_43971464	43870747	43971464	100.718	229	0.44	0.865	0.039
DCH2	DCH	-9	4	chr04_46620186	chr04_46723351	46620186	46723351	103.166	588	0.175	0.981	0.012
DCH2	DCH	-9	4	chr04_46865660	chr04_46969330	46865660	46969330	103.671	399	0.26	0.975	0.02
DCH2	DCH	-9	4	chr04_46994258	chr04_47103099	46994258	47103099	108.842	523	0.208	0.977	0.008
DCH2	DCH	-9	4	chr04_47492962	chr04_47598265	47492962	47598265	105.304	591	0.178	0.976	0.01
DCH2	DCH	-9	4	chr04_47775646	chr04_47928691	47775646	47928691	153.046	1074	0.143	0.971	0.013
DCH2	DCH	-9	4	chr04_47928886	chr04_48144666	47928886	48144666	215.781	877	0.246	0.979	0.01
DCH2	DCH	-9	4	chr04_48398278	chr04_48504051	48398278	48504051	105.774	543	0.195	0.991	0.004
DCH2	DCH	-9	4	chr04_48504153	chr04_48684290	48504153	48684290	180.138	1356	0.133	0.974	0.008
DCH2	DCH	-9	4	chr04_49750748	chr04_49896557	49750748	49896557	145.81	599	0.243	0.98	0.007
DCH2	DCH	-9	4	chr04_52023026	chr04_52157107	52023026	52157107	134.082	825	0.163	0.961	0.015
DCH2	DCH	-9	4	chr04_52770005	chr04_52896757	52770005	52896757	126.753	2170	0.058	0.994	0.001
DCH2	DCH	-9	4	chr04_53271856	chr04_53435741	53271856	53435741	163.886	816	0.201	0.933	0.006
DCH2	DCH	-9	4	chr04_53674490	chr04_53795523	53674490	53795523	121.034	622	0.195	0.979	0.006
DCH2	DCH	-9	4	chr04_54725142	chr04_54837598	54725142	54837598	112.457	2242	0.05	0.989	0.004
DCH2	DCH	-9	4	chr04_55750730	chr04_55885216	55750730	55885216	134.487	892	0.151	0.97	0.015
DCH2	DCH	-9	4	chr04_55918644	chr04_56019964	55918644	56019964	101.321	504	0.201	0.98	0.014
DCH2	DCH	-9	4	chr04_56496562	chr04_56684195	56496562	56684195	187.634	579	0.324	0.971	0.012
DCH2	DCH	-9	4	chr04_56790394	chr04_56919129	56790394	56919129	128.736	1181	0.109	0.982	0.004
DCH2	DCH	-9	4	chr04_57401850	chr04_57507621	57401850	57507621	105.772	184	0.575	0.946	0.016
DCH2	DCH	-9	4	chr04_57645845	chr04_57769086	57645845	57769086	123.242	73	1.688	0.808	0.014
DCH2	DCH	-9	4	chr04_57865704	chr04_58007661	57865704	58007661	141.958	973	0.146	0.948	0.001
DCH2	DCH	-9	4	chr04_58405771	chr04_58507982	58405771	58507982	102.212	393	0.26	0.934	0.008
DCH2	DCH	-9	4	chr04_58585705	chr04_58699829	58585705	58699829	114.125	608	0.188	0.97	0.02
DCH2	DCH	-9	4	chr04_58704557	chr04_58847381	58704557	58847381	142.825	806	0.177	0.968	0.005
DCH2	DCH	-9	4	chr04_59310402	chr04_59528541	59310402	59528541	218.14	1238	0.176	0.968	0.008
DCH2	DCH	-9	4	chr04_59618735	chr04_59841492	59618735	59841492	222.758	1557	0.143	0.986	0.008
DCH2	DCH	-9	4	chr04_60039190	chr04_60223850	60039190	60223850	184.661	1219	0.151	0.957	0.012
DCH2	DCH	-9	4	chr04_60318485	chr04_60457501	60318485	60457501	139.017	859	0.162	0.979	0.01
DCH2	DCH	-9	5	chr05_310279	chr05_463285	310279	463285	153.007	724	0.211	0.95	0.015
DCH2	DCH	-9	5	chr05_577246	chr05_706355	577246	706355	129.11	901	0.143	0.981	0.008
DCH2	DCH	-9	5	chr05_17041479	chr05_17192515	17041479	17192515	151.037	682	0.221	0.987	0.007
DCH2	DCH	-9	5	chr05_17193438	chr05_17331506	17193438	17331506	138.069	669	0.206	0.991	0.003
DCH2	DCH	-9	5	chr05_18919633	chr05_19034862	18919633	19034862	115.23	483	0.239	0.977	0.014
DCH2	DCH	-9	5	chr05_19040283	chr05_19171044	19040283	19171044	130.762	893	0.146	0.987	0.008
DCH2	DCH	-9	5	chr05_19292803	chr05_19402830	19292803	19402830	110.028	605	0.182	0.975	0.007
DCH2	DCH	-9	5	chr05_21138036	chr05_21239547	21138036	21239547	101.512	389	0.261	0.982	0.015
DCH2	DCH	-9	5	chr05_21405444	chr05_21521289	21405444	21521289	115.846	355	0.326	0.977	0.023
DCH2	DCH	-9	5	chr05_23702412	chr05_23835013	23702412	23835013	132.602	738	0.18	0.986	0.012
DCH2	DCH	-9	5	chr05_24175999	chr05_24291834	24175999	24291834	115.836	481	0.241	0.988	0.004
DCH2	DCH	-9	5	chr05_24984265	chr05_25101974	24984265	25101974	117.71	498	0.236	0.962	0.02
DCH2	DCH	-9	5	chr05_26540088	chr05_26706562	26540088	26706562	166.475	723	0.23	0.985	0.008
DCH2	DCH	-9	5	chr05_26960019	chr05_27099546	26960019	27099546	139.528	720	0.194	0.976	0.013
DCH2	DCH	-9	5	chr05_28003214	chr05_28105281	28003214	28105281	102.068	387	0.264	0.977	0.01
DCH2	DCH	-9	5	chr05_28481405	chr05_28583360	28481405	28583360	101.956	372	0.274	0.941	0.024
DCH2	DCH	-9	5	chr05_29649435	chr05_29750718	29649435	29750718	101.284	537	0.189	0.966	0.011
DCH2	DCH	-9	5	chr05_31548467	chr05_31678576	31548467	31678576	130.11	253	0.514	0.984	0.016
DCH2	DCH	-9	5	chr05_33432544	chr05_33568025	33432544	33568025	135.482	478	0.283	0.967	0.019
DCH2	DCH	-9	5	chr05_34211004	chr05_34337822	34211004	34337822	126.819	434	0.292	0.959	0.039
DCH2	DCH	-9	5	chr05_45486335	chr05_45615903	45486335	45615903	129.569	563	0.23	0.972	0.011
DCH2	DCH	-9	5	chr05_48325033	chr05_48532579	48325033	48532579	207.547	1173	0.177	0.962	0.01
DCH2	DCH	-9	5	chr05_48700138	chr05_48874154	48700138	48874154	174.017	1421	0.122	0.989	0.001
DCH2	DCH	-9	5	chr05_48874635	chr05_48984845	48874635	48984845	110.211	1205	0.091	0.982	0.003
DCH2	DCH	-9	5	chr05_49438817	chr05_49585062	49438817	49585062	146.246	1009	0.145	0.968	0.017
DCH2	DCH	-9	5	chr05_49637292	chr05_49784670	49637292	49784670	147.379	995	0.148	0.985	0.006
DCH2	DCH	-9	5	chr05_50719127	chr05_50820510	50719127	50820510	101.384	1303	0.078	0.982	0.005
DCH2	DCH	-9	5	chr05_51824523	chr05_51938555	51824523	51938555	114.033	2491	0.046	0.995	0.001
DCH2	DCH	-9	5	chr05_52095008	chr05_52379537	52095008	52379537	284.53	2487	0.114	0.983	0.006
DCH2	DCH	-9	5	chr05_52467995	chr05_52647388	52467995	52647388	179.394	1625	0.11	0.982	0.002
DCH2	DCH	-9	5	chr05_53030256	chr05_53143381	53030256	53143381	113.126	1863	0.061	0.993	0.002
DCH2	DCH	-9	5	chr05_53590667	chr05_53703516	53590667	53703516	112.85	869	0.13	0.986	0.008
DCH2	DCH	-9	5	chr05_54743391	chr05_54845634	54743391	54845634	102.244	954	0.107	0.992	0.006
DCH2	DCH	-9	6	chr06_8663204	chr06_8814694	8663204	8814694	151.491	791	0.192	0.965	0.015
DCH2	DCH	-9	6	chr06_18662877	chr06_18764481	18662877	18764481	101.605	75	1.355	0.787	0.04
DCH2	DCH	-9	6	chr06_18764591	chr06_18888277	18764591	18888277	123.687	64	1.933	0.891	0.063
DCH2	DCH	-9	6	chr06_19896726	chr06_20116698	19896726	20116698	219.973	139	1.583	0.914	0.029
DCH2	DCH	-9	6	chr06_21665722	chr06_22010014	21665722	22010014	344.293	73	4.716	0.877	0.041
DCH2	DCH	-9	6	chr06_22013913	chr06_22248410	22013913	22248410	234.498	134	1.75	0.933	0.022
DCH2	DCH	-9	6	chr06_22251342	chr06_22469571	22251342	22469571	218.23	87	2.508	0.943	0.046
DCH2	DCH	-9	6	chr06_22903175	chr06_23302218	22903175	23302218	399.044	121	3.298	0.884	0.041
DCH2	DCH	-9	6	chr06_23302439	chr06_23595989	23302439	23595989	293.551	89	3.298	0.809	0.045
DCH2	DCH	-9	6	chr06_23609013	chr06_23840512	23609013	23840512	231.5	40	5.788	0.975	0.025
DCH2	DCH	-9	6	chr06_25128350	chr06_25311075	25128350	25311075	182.726	47	3.888	0.915	0.043
DCH2	DCH	-9	6	chr06_25862303	chr06_26132732	25862303	26132732	270.43	189	1.431	0.878	0.048
DCH2	DCH	-9	6	chr06_27354024	chr06_27534320	27354024	27534320	180.297	53	3.402	0.887	0.075
DCH2	DCH	-9	6	chr06_27574982	chr06_27709789	27574982	27709789	134.808	55	2.451	0.8	0.036
DCH2	DCH	-9	6	chr06_35438301	chr06_35545129	35438301	35545129	106.829	1274	0.084	0.978	0.009
DCH2	DCH	-9	6	chr06_35545822	chr06_35667693	35545822	35667693	121.872	626	0.195	0.973	0.022
DCH2	DCH	-9	6	chr06_35889678	chr06_35990356	35889678	35990356	100.679	69	1.459	0.971	0.029
DCH2	DCH	-9	6	chr06_37923495	chr06_38030958	37923495	38030958	107.464	571	0.188	0.972	0.018
DCH2	DCH	-9	6	chr06_38126466	chr06_38231217	38126466	38231217	104.752	224	0.468	0.938	0.027
DCH2	DCH	-9	6	chr06_38533578	chr06_38671433	38533578	38671433	137.856	302	0.456	0.954	0.013
DCH2	DCH	-9	6	chr06_40062329	chr06_40226017	40062329	40226017	163.689	160	1.023	0.938	0.044
DCH2	DCH	-9	6	chr06_40453566	chr06_40680861	40453566	40680861	227.296	213	1.067	0.934	0.028
DCH2	DCH	-9	6	chr06_40691977	chr06_40868097	40691977	40868097	176.121	69	2.552	0.739	0
DCH2	DCH	-9	6	chr06_40982182	chr06_41110276	40982182	41110276	128.095	2037	0.063	0.985	0.01
DCH2	DCH	-9	6	chr06_55521188	chr06_55662614	55521188	55662614	141.427	1080	0.131	0.98	0.006
DCH2	DCH	-9	6	chr06_55853370	chr06_55955440	55853370	55955440	102.071	983	0.104	0.976	0.009
DCH2	DCH	-9	6	chr06_56182627	chr06_56285868	56182627	56285868	103.242	1326	0.078	0.988	0.003
DCH2	DCH	-9	6	chr06_56585384	chr06_56691772	56585384	56691772	106.389	586	0.182	0.971	0.009
DCH2	DCH	-9	6	chr06_57191016	chr06_57358899	57191016	57358899	167.884	791	0.212	0.989	0.003
DCH2	DCH	-9	6	chr06_57608547	chr06_57786644	57608547	57786644	178.098	1314	0.136	0.985	0.005
DCH2	DCH	-9	6	chr06_57806149	chr06_57923201	57806149	57923201	117.053	412	0.284	0.981	0.007
DCH2	DCH	-9	7	chr07_5935656	chr07_6062611	5935656	6062611	126.956	1247	0.102	0.986	0.004
DCH2	DCH	-9	7	chr07_10074860	chr07_10229199	10074860	10229199	154.34	338	0.457	0.92	0.009
DCH2	DCH	-9	7	chr07_11955526	chr07_12266301	11955526	12266301	310.776	532	0.584	0.944	0.015
DCH2	DCH	-9	7	chr07_12266314	chr07_12384060	12266314	12384060	117.747	566	0.208	0.949	0.007
DCH2	DCH	-9	7	chr07_12786258	chr07_12915805	12786258	12915805	129.548	1724	0.075	0.985	0.005
DCH2	DCH	-9	7	chr07_12946211	chr07_13060453	12946211	13060453	114.243	641	0.178	0.978	0.003
DCH2	DCH	-9	7	chr07_13181042	chr07_13302275	13181042	13302275	121.234	1040	0.117	0.986	0.003
DCH2	DCH	-9	7	chr07_13596937	chr07_13719995	13596937	13719995	123.059	584	0.211	0.99	0.005
DCH2	DCH	-9	7	chr07_13822040	chr07_13962773	13822040	13962773	140.734	1696	0.083	0.985	0.006
DCH2	DCH	-9	7	chr07_14092071	chr07_14259100	14092071	14259100	167.03	1244	0.134	0.986	0.008
DCH2	DCH	-9	7	chr07_14590941	chr07_14720424	14590941	14720424	129.484	774	0.167	0.953	0.008
DCH2	DCH	-9	7	chr07_14828721	chr07_14961438	14828721	14961438	132.718	992	0.134	0.977	0.007
DCH2	DCH	-9	7	chr07_17147256	chr07_17394724	17147256	17394724	247.469	1359	0.182	0.967	0.01
DCH2	DCH	-9	7	chr07_17395166	chr07_17544796	17395166	17544796	149.631	842	0.178	0.983	0.007
DCH2	DCH	-9	7	chr07_17548926	chr07_17668105	17548926	17668105	119.18	967	0.123	0.981	0.008
DCH2	DCH	-9	7	chr07_18324146	chr07_18537323	18324146	18537323	213.178	1105	0.193	0.974	0.014
DCH2	DCH	-9	7	chr07_19035297	chr07_19157088	19035297	19157088	121.792	1181	0.103	0.991	0.003
DCH2	DCH	-9	7	chr07_19436362	chr07_19589197	19436362	19589197	152.836	751	0.204	0.979	0.012
DCH2	DCH	-9	7	chr07_19848440	chr07_19973442	19848440	19973442	125.003	283	0.442	0.968	0.011
DCH2	DCH	-9	7	chr07_21354723	chr07_21481870	21354723	21481870	127.148	405	0.314	0.973	0.012
DCH2	DCH	-9	7	chr07_21559631	chr07_21700484	21559631	21700484	140.854	704	0.2	0.97	0.01
DCH2	DCH	-9	7	chr07_21969451	chr07_22099491	21969451	22099491	130.041	690	0.188	0.971	0.02
DCH2	DCH	-9	7	chr07_22749322	chr07_22871461	22749322	22871461	122.14	446	0.274	0.975	0.013
DCH2	DCH	-9	7	chr07_22911061	chr07_23034990	22911061	23034990	123.93	504	0.246	0.964	0.008
DCH2	DCH	-9	7	chr07_24476406	chr07_24610046	24476406	24610046	133.641	503	0.266	0.984	0.008
DCH2	DCH	-9	7	chr07_24691514	chr07_24820360	24691514	24820360	128.847	1706	0.076	0.99	0.005
DCH2	DCH	-9	7	chr07_25331192	chr07_25447681	25331192	25447681	116.49	578	0.202	0.974	0.01
DCH2	DCH	-9	7	chr07_30393656	chr07_30497878	30393656	30497878	104.223	634	0.164	0.978	0.013
DCH2	DCH	-9	7	chr07_31715426	chr07_31817455	31715426	31817455	102.03	906	0.113	0.967	0.011
DCH2	DCH	-9	7	chr07_33760042	chr07_33883674	33760042	33883674	123.633	527	0.235	0.966	0.013
DCH2	DCH	-9	7	chr07_33917388	chr07_34024902	33917388	34024902	107.515	275	0.391	0.975	0.015
DCH2	DCH	-9	7	chr07_34364445	chr07_34483322	34364445	34483322	118.878	461	0.258	0.978	0.007
DCH2	DCH	-9	7	chr07_35508043	chr07_35717747	35508043	35717747	209.705	862	0.243	0.993	0.002
DCH2	DCH	-9	7	chr07_36018066	chr07_36120098	36018066	36120098	102.033	702	0.145	0.983	0.009
DCH2	DCH	-9	7	chr07_36328565	chr07_36440873	36328565	36440873	112.309	284	0.395	0.972	0.021
DCH2	DCH	-9	7	chr07_37096925	chr07_37295507	37096925	37295507	198.583	554	0.358	0.926	0.018
DCH2	DCH	-9	7	chr07_39184168	chr07_39287690	39184168	39287690	103.523	465	0.223	0.972	0.009
DCH2	DCH	-9	7	chr07_40498168	chr07_40625300	40498168	40625300	127.133	1393	0.091	0.98	0.006
DCH2	DCH	-9	7	chr07_40731194	chr07_40866006	40731194	40866006	134.813	2068	0.065	0.993	0.001
DCH2	DCH	-9	7	chr07_41033215	chr07_41134455	41033215	41134455	101.241	1419	0.071	0.977	0.008
DCH2	DCH	-9	7	chr07_42705796	chr07_42821969	42705796	42821969	116.174	974	0.119	0.988	0.003
DCH2	DCH	-9	7	chr07_43046772	chr07_43170075	43046772	43170075	123.304	1288	0.096	0.994	0.003
DCH2	DCH	-9	7	chr07_43786221	chr07_44098523	43786221	44098523	312.303	2390	0.131	0.981	0.005
DCH2	DCH	-9	7	chr07_44213589	chr07_44321470	44213589	44321470	107.882	1175	0.092	0.982	0.006
DCH2	DCH	-9	7	chr07_44492565	chr07_44617489	44492565	44617489	124.925	612	0.204	0.959	0.016
DCH2	DCH	-9	7	chr07_44789448	chr07_45109538	44789448	45109538	320.091	2378	0.135	0.984	0.005
DCH2	DCH	-9	7	chr07_45187742	chr07_45288656	45187742	45288656	100.915	782	0.129	0.967	0.01
DCH2	DCH	-9	7	chr07_45723584	chr07_45841050	45723584	45841050	117.467	863	0.136	0.976	0.007
DCH2	DCH	-9	7	chr07_46249627	chr07_46492637	46249627	46492637	243.011	2615	0.093	0.988	0.003
DCH2	DCH	-9	7	chr07_47115233	chr07_47235918	47115233	47235918	120.686	1143	0.106	0.988	0.006
DCH2	DCH	-9	7	chr07_47311130	chr07_47439559	47311130	47439559	128.43	505	0.254	0.98	0.008
DCH2	DCH	-9	7	chr07_48953970	chr07_49124910	48953970	49124910	170.941	2498	0.068	0.993	0.003
DCH2	DCH	-9	7	chr07_49189836	chr07_49314795	49189836	49314795	124.96	1403	0.089	0.964	0.005
DCH2	DCH	-9	7	chr07_49327230	chr07_49449100	49327230	49449100	121.871	1196	0.102	0.991	0.003
DCH2	DCH	-9	7	chr07_49838074	chr07_50000108	49838074	50000108	162.035	946	0.171	0.983	0.006
DCH2	DCH	-9	7	chr07_50035712	chr07_50250967	50035712	50250967	215.256	1403	0.153	0.985	0.008
DCH2	DCH	-9	7	chr07_50275504	chr07_50441893	50275504	50441893	166.39	988	0.168	0.975	0.007
DCH2	DCH	-9	7	chr07_50442076	chr07_50659487	50442076	50659487	217.412	1285	0.169	0.982	0.006
DCH2	DCH	-9	7	chr07_50660714	chr07_50775709	50660714	50775709	114.996	689	0.167	0.985	0.009
DCH2	DCH	-9	7	chr07_50777474	chr07_50889415	50777474	50889415	111.942	558	0.201	0.97	0.005
DCH2	DCH	-9	7	chr07_51299004	chr07_51449872	51299004	51449872	150.869	541	0.279	0.985	0.009
DCH2	DCH	-9	7	chr07_51491060	chr07_51653354	51491060	51653354	162.295	739	0.22	0.988	0.009
DCH2	DCH	-9	8	chr08_872976	chr08_977822	872976	977822	104.847	1185	0.088	0.992	0.003
DCH2	DCH	-9	8	chr08_6005846	chr08_6166513	6005846	6166513	160.668	290	0.554	0.91	0.007
DCH2	DCH	-9	8	chr08_11516896	chr08_11673147	11516896	11673147	156.252	764	0.205	0.978	0.008
DCH2	DCH	-9	8	chr08_12957084	chr08_13063876	12957084	13063876	106.793	477	0.224	0.962	0.017
DCH2	DCH	-9	8	chr08_18848782	chr08_18966159	18848782	18966159	117.378	1033	0.114	0.98	0.015
DCH2	DCH	-9	8	chr08_19555102	chr08_19752555	19555102	19752555	197.454	689	0.287	0.93	0.023
DCH2	DCH	-9	8	chr08_19920182	chr08_20029591	19920182	20029591	109.41	400	0.274	0.945	0.033
DCH2	DCH	-9	8	chr08_20606699	chr08_20713088	20606699	20713088	106.39	507	0.21	0.97	0.022
DCH2	DCH	-9	8	chr08_25627297	chr08_25740735	25627297	25740735	113.439	404	0.281	0.946	0.02
DCH2	DCH	-9	8	chr08_27130177	chr08_27260280	27130177	27260280	130.104	190	0.685	0.947	0.016
DCH2	DCH	-9	8	chr08_29567281	chr08_29677252	29567281	29677252	109.972	597	0.184	0.972	0.013
DCH2	DCH	-9	8	chr08_31381528	chr08_31511092	31381528	31511092	129.565	752	0.172	0.967	0.005
DCH2	DCH	-9	8	chr08_37975239	chr08_38094201	37975239	38094201	118.963	802	0.148	0.996	0.002
DCH2	DCH	-9	8	chr08_38166224	chr08_38299207	38166224	38299207	132.984	680	0.196	0.99	0.004
DCH2	DCH	-9	8	chr08_41388134	chr08_41536305	41388134	41536305	148.172	944	0.157	0.987	0.002
DCH2	DCH	-9	8	chr08_41621487	chr08_41729308	41621487	41729308	107.822	434	0.248	0.97	0.023
DCH2	DCH	-9	8	chr08_41731125	chr08_41923094	41731125	41923094	191.97	857	0.224	0.98	0.009
DCH2	DCH	-9	8	chr08_42162542	chr08_42286025	42162542	42286025	123.484	780	0.158	0.971	0.008
DCH2	DCH	-9	8	chr08_42475919	chr08_42578395	42475919	42578395	102.477	806	0.127	0.995	0.004
DCH2	DCH	-9	8	chr08_42812421	chr08_43088351	42812421	43088351	275.931	2381	0.116	0.984	0.003
DCH2	DCH	-9	8	chr08_43207229	chr08_43361168	43207229	43361168	153.94	891	0.173	0.985	0.006
DCH2	DCH	-9	8	chr08_43428932	chr08_43580485	43428932	43580485	151.554	476	0.318	0.945	0.032
DCH2	DCH	-9	8	chr08_43903940	chr08_44074424	43903940	44074424	170.485	891	0.191	0.989	0.003
DCH2	DCH	-9	8	chr08_44365980	chr08_44510245	44365980	44510245	144.266	1135	0.127	0.971	0.006
DCH2	DCH	-9	8	chr08_44786570	chr08_44982139	44786570	44982139	195.57	1320	0.148	0.99	0.002
DCH2	DCH	-9	8	chr08_45415987	chr08_45516844	45415987	45516844	100.858	482	0.209	0.983	0.004
DCH2	DCH	-9	9	chr09_2827	chr09_141424	2827	141424	138.598	1523	0.091	0.99	0.005
DCH2	DCH	-9	9	chr09_1183346	chr09_1313166	1183346	1313166	129.821	1073	0.121	0.987	0.008
DCH2	DCH	-9	9	chr09_2343266	chr09_2456695	2343266	2456695	113.43	1589	0.071	0.988	0.005
DCH2	DCH	-9	9	chr09_2951106	chr09_3054310	2951106	3054310	103.205	1510	0.068	0.985	0.003
DCH2	DCH	-9	9	chr09_3462364	chr09_3606829	3462364	3606829	144.466	1620	0.089	0.981	0.006
DCH2	DCH	-9	9	chr09_5253415	chr09_5353989	5253415	5353989	100.575	1415	0.071	0.994	0.002
DCH2	DCH	-9	9	chr09_5843607	chr09_5948888	5843607	5948888	105.282	796	0.132	0.982	0.008
DCH2	DCH	-9	9	chr09_6185529	chr09_6293162	6185529	6293162	107.634	71	1.516	0.93	0.042
DCH2	DCH	-9	9	chr09_7269485	chr09_7421557	7269485	7421557	152.073	1388	0.11	0.988	0.002
DCH2	DCH	-9	9	chr09_7932268	chr09_8114070	7932268	8114070	181.803	1460	0.125	0.987	0.003
DCH2	DCH	-9	9	chr09_9103082	chr09_9204108	9103082	9204108	101.027	536	0.188	0.978	0.011
DCH2	DCH	-9	9	chr09_9875558	chr09_10050900	9875558	10050900	175.343	55	3.188	0.945	0.036
DCH2	DCH	-9	9	chr09_10580230	chr09_10694837	10580230	10694837	114.608	669	0.171	0.945	0.006
DCH2	DCH	-9	9	chr09_11853951	chr09_11965348	11853951	11965348	111.398	60	1.857	0.783	0.05
DCH2	DCH	-9	9	chr09_12773774	chr09_12881509	12773774	12881509	107.736	450	0.239	0.958	0.011
DCH2	DCH	-9	9	chr09_12964406	chr09_13114943	12964406	13114943	150.538	791	0.19	0.994	0.004
DCH2	DCH	-9	9	chr09_13439445	chr09_13552764	13439445	13552764	113.32	842	0.135	0.982	0.007
DCH2	DCH	-9	9	chr09_14901657	chr09_15036720	14901657	15036720	135.064	936	0.144	0.987	0.004
DCH2	DCH	-9	9	chr09_20921965	chr09_21039467	20921965	21039467	117.503	766	0.153	0.974	0.008
DCH2	DCH	-9	9	chr09_23189323	chr09_23351026	23189323	23351026	161.704	772	0.209	0.977	0.014
DCH2	DCH	-9	9	chr09_24508167	chr09_24621422	24508167	24621422	113.256	790	0.143	0.989	0.01
DCH2	DCH	-9	9	chr09_24748306	chr09_24852791	24748306	24852791	104.486	699	0.149	0.991	0.007
DCH2	DCH	-9	9	chr09_25311401	chr09_25424004	25311401	25424004	112.604	499	0.226	0.95	0.022
DCH2	DCH	-9	9	chr09_25720566	chr09_25854843	25720566	25854843	134.278	395	0.34	0.922	0.02
DCH2	DCH	-9	9	chr09_26816496	chr09_26999468	26816496	26999468	182.973	847	0.216	0.967	0.012
DCH2	DCH	-9	9	chr09_28746193	chr09_28895676	28746193	28895676	149.484	591	0.253	0.98	0.005
DCH2	DCH	-9	9	chr09_30203484	chr09_30363954	30203484	30363954	160.471	573	0.28	0.965	0.014
DCH2	DCH	-9	9	chr09_31004141	chr09_31111292	31004141	31111292	107.152	578	0.185	0.979	0.012
DCH2	DCH	-9	9	chr09_32068209	chr09_32227218	32068209	32227218	159.01	1541	0.103	0.977	0.006
DCH2	DCH	-9	9	chr09_32227292	chr09_32331171	32227292	32331171	103.88	708	0.147	0.989	0.004
DCH2	DCH	-9	9	chr09_32621348	chr09_32775098	32621348	32775098	153.751	980	0.157	0.986	0.003
DCH2	DCH	-9	9	chr09_35422376	chr09_35556690	35422376	35556690	134.315	966	0.139	0.961	0.007
DCH2	DCH	-9	9	chr09_35794989	chr09_35902317	35794989	35902317	107.329	1629	0.066	0.978	0.005
DCH2	DCH	-9	9	chr09_38144286	chr09_38274772	38144286	38274772	130.487	1069	0.122	0.984	0.006
DCH2	DCH	-9	9	chr09_40438676	chr09_40727178	40438676	40727178	288.503	2034	0.142	0.977	0.005
DCH2	DCH	-9	9	chr09_41098612	chr09_41235522	41098612	41235522	136.911	1061	0.129	0.978	0.008
DCH2	DCH	-9	9	chr09_41603286	chr09_41798256	41603286	41798256	194.971	1308	0.149	0.982	0.007
DCH2	DCH	-9	9	chr09_41973865	chr09_42117116	41973865	42117116	143.252	552	0.26	0.971	0.005
DCH2	DCH	-9	9	chr09_42863351	chr09_43000103	42863351	43000103	136.753	1154	0.119	0.982	0.005
DCH2	DCH	-9	9	chr09_43481219	chr09_43757454	43481219	43757454	276.236	1478	0.187	0.982	0.007
DCH2	DCH	-9	9	chr09_43757655	chr09_43886026	43757655	43886026	128.372	542	0.237	0.993	0.004
DCH2	DCH	-9	9	chr09_44860024	chr09_44960274	44860024	44960274	100.251	1117	0.09	0.981	0.005
DCH2	DCH	-9	9	chr09_45239528	chr09_45366037	45239528	45366037	126.51	794	0.159	0.986	0.004
DCH2	DCH	-9	9	chr09_45370688	chr09_45664598	45370688	45664598	293.911	2473	0.119	0.984	0.004
DCH2	DCH	-9	10	chr10_492647	chr10_593077	492647	593077	100.431	685	0.147	0.977	0.009
DCH2	DCH	-9	10	chr10_721286	chr10_868327	721286	868327	147.042	1004	0.146	0.99	0.004
DCH2	DCH	-9	10	chr10_9522682	chr10_9652795	9522682	9652795	130.114	1864	0.07	0.994	0.002
DCH2	DCH	-9	10	chr10_10191107	chr10_10383851	10191107	10383851	192.745	1806	0.107	0.992	0.004
DCH2	DCH	-9	10	chr10_11107194	chr10_11246121	11107194	11246121	138.928	266	0.522	0.985	0.011
DCH2	DCH	-9	10	chr10_13298042	chr10_13431154	13298042	13431154	133.113	1165	0.114	0.985	0.007
DCH2	DCH	-9	10	chr10_13933879	chr10_14040317	13933879	14040317	106.439	1781	0.06	0.967	0.006
DCH2	DCH	-9	10	chr10_15733776	chr10_15836597	15733776	15836597	102.822	384	0.268	0.969	0.013
DCH2	DCH	-9	10	chr10_16447864	chr10_16584450	16447864	16584450	136.587	610	0.224	0.967	0.008
DCH2	DCH	-9	10	chr10_17070981	chr10_17233967	17070981	17233967	162.987	2399	0.068	0.986	0.002
DCH2	DCH	-9	10	chr10_18088831	chr10_18189263	18088831	18189263	100.433	856	0.117	0.986	0.004
DCH2	DCH	-9	10	chr10_19066318	chr10_19167430	19066318	19167430	101.113	350	0.289	0.923	0.011
DCH2	DCH	-9	10	chr10_19341186	chr10_19461225	19341186	19461225	120.04	637	0.188	0.981	0.013
DCH2	DCH	-9	10	chr10_23834263	chr10_23936996	23834263	23936996	102.734	306	0.336	0.954	0.026
DCH2	DCH	-9	10	chr10_25735116	chr10_25860149	25735116	25860149	125.034	434	0.288	0.942	0.037
DCH2	DCH	-9	10	chr10_31278529	chr10_31387977	31278529	31387977	109.449	549	0.199	0.96	0.016
DCH2	DCH	-9	10	chr10_32400468	chr10_32527976	32400468	32527976	127.509	1543	0.083	0.993	0.004
DCH2	DCH	-9	10	chr10_34755990	chr10_34883114	34755990	34883114	127.125	2706	0.047	0.988	0.009
DCH2	DCH	-9	10	chr10_34991735	chr10_35163422	34991735	35163422	171.688	492	0.349	0.941	0.006
DCH2	DCH	-9	10	chr10_35163483	chr10_35296317	35163483	35296317	132.835	213	0.624	0.93	0.042
DCH2	DCH	-9	10	chr10_44054545	chr10_44165396	44054545	44165396	110.852	592	0.187	0.988	0.008
DCH2	DCH	-9	10	chr10_44203009	chr10_44380481	44203009	44380481	177.473	1111	0.16	0.982	0.008
DCH2	DCH	-9	10	chr10_45925161	chr10_46053241	45925161	46053241	128.081	689	0.186	0.993	0.004
DCH2	DCH	-9	10	chr10_46055824	chr10_46223861	46055824	46223861	168.038	1282	0.131	0.988	0.006
DCH2	DCH	-9	10	chr10_46651364	chr10_46756326	46651364	46756326	104.963	632	0.166	0.987	0.005
DCH2	DCH	-9	10	chr10_46851235	chr10_46957959	46851235	46957959	106.725	608	0.176	0.957	0.013
DCH2	DCH	-9	10	chr10_46978292	chr10_47147389	46978292	47147389	169.098	662	0.255	0.985	0.005
DCH2	DCH	-9	11	chr11_19656969	chr11_19768909	19656969	19768909	111.941	379	0.295	0.958	0.034
DCH2	DCH	-9	11	chr11_27518472	chr11_27646727	27518472	27646727	128.256	544	0.236	0.96	0.013
DCH2	DCH	-9	11	chr11_27757106	chr11_27884999	27757106	27884999	127.894	1248	0.102	0.982	0.01
DCH2	DCH	-9	11	chr11_28331444	chr11_28438442	28331444	28438442	106.999	300	0.357	0.93	0.04
DCH2	DCH	-9	11	chr11_28556662	chr11_28658501	28556662	28658501	101.84	435	0.234	0.956	0.034
DCH2	DCH	-9	11	chr11_29347239	chr11_29454428	29347239	29454428	107.19	384	0.279	0.979	0.01
DCH2	DCH	-9	11	chr11_45925904	chr11_46060423	45925904	46060423	134.52	857	0.157	0.992	0.007
DCH2	DCH	-9	11	chr11_46267614	chr11_46372733	46267614	46372733	105.12	723	0.145	0.988	0.01
DCH2	DCH	-9	12	chr12_207325	chr12_359337	207325	359337	152.013	1270	0.12	0.985	0.004
DCH2	DCH	-9	12	chr12_367868	chr12_529052	367868	529052	161.185	1358	0.119	0.982	0.002
DCH2	DCH	-9	12	chr12_529232	chr12_659400	529232	659400	130.169	1192	0.109	0.983	0.006
DCH2	DCH	-9	12	chr12_819562	chr12_946831	819562	946831	127.27	837	0.152	0.974	0.004
DCH2	DCH	-9	12	chr12_947495	chr12_1180414	947495	1180414	232.92	1079	0.216	0.981	0.008
DCH2	DCH	-9	12	chr12_1276401	chr12_1425651	1276401	1425651	149.251	1272	0.117	0.991	0.005
DCH2	DCH	-9	12	chr12_2119998	chr12_2359201	2119998	2359201	239.204	1295	0.185	0.976	0.008
DCH2	DCH	-9	12	chr12_2541254	chr12_2654736	2541254	2654736	113.483	963	0.118	0.981	0.007
DCH2	DCH	-9	12	chr12_2833226	chr12_3010352	2833226	3010352	177.127	1927	0.092	0.979	0.005
DCH2	DCH	-9	12	chr12_3018085	chr12_3170653	3018085	3170653	152.569	2256	0.068	0.988	0.005
DCH2	DCH	-9	12	chr12_3170805	chr12_3312703	3170805	3312703	141.899	1255	0.113	0.988	0.002
DCH2	DCH	-9	12	chr12_3579927	chr12_3797237	3579927	3797237	217.311	2224	0.098	0.971	0.006
DCH2	DCH	-9	12	chr12_4302284	chr12_4473315	4302284	4473315	171.032	1726	0.099	0.99	0.003
DCH2	DCH	-9	12	chr12_4473500	chr12_4592828	4473500	4592828	119.329	839	0.142	0.974	0.007
DCH2	DCH	-9	12	chr12_5773527	chr12_5932152	5773527	5932152	158.626	1249	0.127	0.974	0.006
DCH2	DCH	-9	12	chr12_6414253	chr12_6835765	6414253	6835765	421.513	3104	0.136	0.989	0.004
DCH2	DCH	-9	12	chr12_8810221	chr12_8913834	8810221	8913834	103.614	356	0.291	0.933	0.02
DCH2	DCH	-9	12	chr12_9126718	chr12_9239057	9126718	9239057	112.34	565	0.199	0.979	0.007
DCH2	DCH	-9	12	chr12_9239268	chr12_9351615	9239268	9351615	112.348	498	0.226	0.986	0.012
DCH2	DCH	-9	12	chr12_9351983	chr12_9471201	9351983	9471201	119.219	667	0.179	0.991	0.007
DCH2	DCH	-9	12	chr12_9866135	chr12_10000643	9866135	10000643	134.509	842	0.16	0.97	0.018
DCH2	DCH	-9	12	chr12_15976980	chr12_16107073	15976980	16107073	130.094	196	0.664	0.969	0.02
DCH2	DCH	-9	12	chr12_20459446	chr12_20573496	20459446	20573496	114.051	551	0.207	0.935	0.011
DCH2	DCH	-9	12	chr12_22089789	chr12_22251009	22089789	22251009	161.221	1473	0.109	0.98	0.009
DCH2	DCH	-9	12	chr12_24578925	chr12_24703023	24578925	24703023	124.099	450	0.276	0.969	0.024
DCH2	DCH	-9	13	chr13_535221	chr13_703478	535221	703478	168.258	2354	0.071	0.992	0.002
DCH2	DCH	-9	13	chr13_801464	chr13_902249	801464	902249	100.786	399	0.253	0.98	0.015
DCH2	DCH	-9	13	chr13_3904915	chr13_4023347	3904915	4023347	118.433	2850	0.042	0.993	0.002
DCH2	DCH	-9	13	chr13_6509693	chr13_6676358	6509693	6676358	166.666	1263	0.132	0.993	0.003
DCH2	DCH	-9	13	chr13_6676437	chr13_6804001	6676437	6804001	127.565	2761	0.046	0.992	0.002
DCH2	DCH	-9	13	chr13_8224349	chr13_8331535	8224349	8331535	107.187	1928	0.056	0.979	0.016
DCH2	DCH	-9	13	chr13_27631578	chr13_27747336	27631578	27747336	115.759	820	0.141	0.991	0.007
DCH2	DCH	-9	13	chr13_27834814	chr13_28000062	27834814	28000062	165.249	1114	0.148	0.978	0.004
DCH2	DCH	-9	13	chr13_28506443	chr13_28616536	28506443	28616536	110.094	385	0.286	0.969	0.013
DCH2	DCH	-9	13	chr13_28676923	chr13_28804644	28676923	28804644	127.722	763	0.167	0.975	0.009
DCH2	DCH	-9	13	chr13_29192760	chr13_29367607	29192760	29367607	174.848	971	0.18	0.958	0.008
DCH2	DCH	-9	13	chr13_29367816	chr13_29498337	29367816	29498337	130.522	1718	0.076	0.991	0.006
DCH2	DCH	-9	13	chr13_30014183	chr13_30213109	30014183	30213109	198.927	3074	0.065	0.995	0.002
DCH2	DCH	-9	13	chr13_30432670	chr13_30608594	30432670	30608594	175.925	2403	0.073	0.985	0.004
DCH2	DCH	-9	13	chr13_31021700	chr13_31197162	31021700	31197162	175.463	3119	0.056	0.99	0.002
DCH2	DCH	-9	13	chr13_31197518	chr13_31315326	31197518	31315326	117.809	1396	0.084	0.979	0.013
DCH2	DCH	-9	13	chr13_31503295	chr13_31676164	31503295	31676164	172.87	1630	0.106	0.983	0.01
DCH2	DCH	-9	13	chr13_32217903	chr13_32326836	32217903	32326836	108.934	698	0.156	0.98	0.009
DCH2	DCH	-9	13	chr13_32470642	chr13_32608026	32470642	32608026	137.385	735	0.187	0.988	0.004
DCH2	DCH	-9	13	chr13_32609041	chr13_32780080	32609041	32780080	171.04	1193	0.143	0.986	0.001
DCH2	DCH	-9	13	chr13_32782125	chr13_32889482	32782125	32889482	107.358	543	0.198	0.952	0.009
DCH2	DCH	-9	13	chr13_33168336	chr13_33325904	33168336	33325904	157.569	1772	0.089	0.971	0.008
DCH2	DCH	-9	13	chr13_34118144	chr13_34236784	34118144	34236784	118.641	2344	0.051	0.993	0.001
DCH2	DCH	-9	13	chr13_34335928	chr13_34516535	34335928	34516535	180.608	1127	0.16	0.982	0.011
DCH2	DCH	-9	13	chr13_34530219	chr13_34737913	34530219	34737913	207.695	939	0.221	0.988	0.004
DCH2	DCH	-9	13	chr13_35220846	chr13_35328034	35220846	35328034	107.189	683	0.157	0.955	0.013
DCH2	DCH	-9	13	chr13_35544465	chr13_35651443	35544465	35651443	106.979	1303	0.082	0.945	0.005
DCH2	DCH	-9	13	chr13_35792123	chr13_35906284	35792123	35906284	114.162	1243	0.092	0.991	0.003
DCH2	DCH	-9	13	chr13_36415286	chr13_36526741	36415286	36526741	111.456	548	0.203	0.967	0.013
DCH2	DCH	-9	13	chr13_37591159	chr13_37702245	37591159	37702245	111.087	505	0.22	0.988	0.006
DCH3	DCH	-9	1	chr01_947753	chr01_1091703	947753	1091703	143.951	1696	0.085	0.988	0.004
DCH3	DCH	-9	1	chr01_23602550	chr01_23710482	23602550	23710482	107.933	388	0.278	0.964	0.028
DCH3	DCH	-9	1	chr01_23732658	chr01_23933362	23732658	23933362	200.705	190	1.056	0.974	0.021
DCH3	DCH	-9	1	chr01_32247048	chr01_32348851	32247048	32348851	101.804	266	0.383	0.917	0.03
DCH3	DCH	-9	1	chr01_35531187	chr01_35669103	35531187	35669103	137.917	65	2.122	0.846	0.046
DCH3	DCH	-9	1	chr01_46800004	chr01_46905280	46800004	46905280	105.277	1240	0.085	0.977	0.019
DCH3	DCH	-9	1	chr01_59026848	chr01_59130170	59026848	59130170	103.323	536	0.193	0.97	0.019
DCH3	DCH	-9	2	chr02_2677583	chr02_2777773	2677583	2777773	100.191	440	0.228	0.934	0.034
DCH3	DCH	-9	2	chr02_7971820	chr02_8118119	7971820	8118119	146.3	1736	0.084	0.972	0.005
DCH3	DCH	-9	2	chr02_9614716	chr02_9759886	9614716	9759886	145.171	870	0.167	0.97	0.011
DCH3	DCH	-9	2	chr02_9937471	chr02_10043561	9937471	10043561	106.091	1045	0.102	0.988	0.008
DCH3	DCH	-9	2	chr02_14315885	chr02_14419647	14315885	14419647	103.763	649	0.16	0.988	0.006
DCH3	DCH	-9	2	chr02_47549992	chr02_47650785	47549992	47650785	100.794	440	0.229	0.966	0.025
DCH3	DCH	-9	2	chr02_54787043	chr02_54902040	54787043	54902040	114.998	131	0.878	0.908	0.053
DCH3	DCH	-9	2	chr02_55207246	chr02_55321599	55207246	55321599	114.354	755	0.151	0.972	0.026
DCH3	DCH	-9	3	chr03_197660	chr03_321497	197660	321497	123.838	651	0.19	0.982	0.012
DCH3	DCH	-9	3	chr03_4487338	chr03_4604390	4487338	4604390	117.053	457	0.256	0.987	0.004
DCH3	DCH	-9	3	chr03_5769491	chr03_5944962	5769491	5944962	175.472	169	1.038	0.846	0.006
DCH3	DCH	-9	3	chr03_6759352	chr03_6863362	6759352	6863362	104.011	3098	0.034	0.997	0.001
DCH3	DCH	-9	3	chr03_7624969	chr03_7751471	7624969	7751471	126.503	1671	0.076	0.993	0.002
DCH3	DCH	-9	3	chr03_7751663	chr03_7880110	7751663	7880110	128.448	1546	0.083	0.989	0.003
DCH3	DCH	-9	3	chr03_8479165	chr03_8644069	8479165	8644069	164.905	1156	0.143	0.971	0.01
DCH3	DCH	-9	3	chr03_8899093	chr03_9013315	8899093	9013315	114.223	2367	0.048	0.988	0.005
DCH3	DCH	-9	3	chr03_15783429	chr03_15904142	15783429	15904142	120.714	595	0.203	0.985	0.012
DCH3	DCH	-9	3	chr03_15950975	chr03_16210833	15950975	16210833	259.859	1487	0.175	0.974	0.009
DCH3	DCH	-9	3	chr03_17711149	chr03_17980264	17711149	17980264	269.116	1369	0.197	0.97	0.017
DCH3	DCH	-9	3	chr03_52562657	chr03_52680616	52562657	52680616	117.96	842	0.14	0.969	0.013
DCH3	DCH	-9	4	chr04_10530700	chr04_10643403	10530700	10643403	112.704	278	0.405	0.921	0.032
DCH3	DCH	-9	4	chr04_11475249	chr04_11627183	11475249	11627183	151.935	811	0.187	0.982	0.01
DCH3	DCH	-9	4	chr04_12896843	chr04_13039349	12896843	13039349	142.507	550	0.259	0.94	0.018
DCH3	DCH	-9	4	chr04_13950615	chr04_14051511	13950615	14051511	100.897	479	0.211	0.952	0.023
DCH3	DCH	-9	4	chr04_26156853	chr04_26274299	26156853	26274299	117.447	353	0.333	0.96	0.011
DCH3	DCH	-9	4	chr04_27579243	chr04_27682944	27579243	27682944	103.702	164	0.632	0.945	0.024
DCH3	DCH	-9	4	chr04_27764377	chr04_27933899	27764377	27933899	169.523	56	3.027	0.893	0.071
DCH3	DCH	-9	4	chr04_29559512	chr04_29662260	29559512	29662260	102.749	328	0.313	0.957	0.021
DCH3	DCH	-9	4	chr04_35890626	chr04_36018505	35890626	36018505	127.88	802	0.159	0.956	0.016
DCH3	DCH	-9	4	chr04_36160350	chr04_36322614	36160350	36322614	162.265	977	0.166	0.972	0.008
DCH3	DCH	-9	4	chr04_36530653	chr04_36633773	36530653	36633773	103.121	278	0.371	0.957	0.025
DCH3	DCH	-9	4	chr04_41484671	chr04_41586816	41484671	41586816	102.146	512	0.2	0.953	0.021
DCH3	DCH	-9	4	chr04_45819971	chr04_45924349	45819971	45924349	104.379	572	0.182	0.97	0.019
DCH3	DCH	-9	5	chr05_577246	chr05_679545	577246	679545	102.3	723	0.141	0.981	0.01
DCH3	DCH	-9	5	chr05_17052927	chr05_17177723	17052927	17177723	124.797	523	0.239	0.983	0.013
DCH3	DCH	-9	5	chr05_37701711	chr05_37826462	37701711	37826462	124.752	1222	0.102	0.984	0.009
DCH3	DCH	-9	5	chr05_37972982	chr05_38094887	37972982	38094887	121.906	929	0.131	0.97	0.01
DCH3	DCH	-9	5	chr05_41378221	chr05_41495216	41378221	41495216	116.996	489	0.239	0.988	0.004
DCH3	DCH	-9	5	chr05_44118442	chr05_44246679	44118442	44246679	128.238	102	1.257	0.804	0.049
DCH3	DCH	-9	5	chr05_47056224	chr05_47165482	47056224	47165482	109.259	794	0.138	0.986	0.006
DCH3	DCH	-9	6	chr06_1500222	chr06_1620025	1500222	1620025	119.804	1206	0.099	0.966	0.025
DCH3	DCH	-9	6	chr06_2255348	chr06_2389903	2255348	2389903	134.556	1455	0.092	0.966	0.023
DCH3	DCH	-9	6	chr06_10786359	chr06_10905657	10786359	10905657	119.299	703	0.17	0.937	0.009
DCH3	DCH	-9	6	chr06_40758025	chr06_40868050	40758025	40868050	110.026	50	2.201	0.7	0.04
DCH3	DCH	-9	6	chr06_45254349	chr06_45355362	45254349	45355362	101.014	442	0.229	0.984	0.007
DCH3	DCH	-9	6	chr06_45764653	chr06_45873594	45764653	45873594	108.942	1264	0.086	0.979	0.006
DCH3	DCH	-9	6	chr06_45874575	chr06_45990626	45874575	45990626	116.052	1273	0.091	0.966	0.01
DCH3	DCH	-9	6	chr06_46687091	chr06_46825950	46687091	46825950	138.86	1722	0.081	0.976	0.006
DCH3	DCH	-9	6	chr06_48580880	chr06_48720897	48580880	48720897	140.018	1405	0.1	0.982	0.009
DCH3	DCH	-9	6	chr06_56182225	chr06_56285868	56182225	56285868	103.644	1334	0.078	0.969	0.006
DCH3	DCH	-9	6	chr06_56457610	chr06_56585279	56457610	56585279	127.67	953	0.134	0.986	0.006
DCH3	DCH	-9	6	chr06_57248320	chr06_57358899	57248320	57358899	110.58	495	0.223	0.96	0.004
DCH3	DCH	-9	7	chr07_8754390	chr07_8861937	8754390	8861937	107.548	1455	0.074	0.985	0.013
DCH3	DCH	-9	7	chr07_9599228	chr07_9713492	9599228	9713492	114.265	1128	0.101	0.978	0.001
DCH3	DCH	-9	7	chr07_12116904	chr07_12219835	12116904	12219835	102.932	184	0.559	0.962	0.033
DCH3	DCH	-9	7	chr07_13812002	chr07_13926588	13812002	13926588	114.587	1341	0.085	0.991	0.004
DCH3	DCH	-9	7	chr07_13926657	chr07_14079145	13926657	14079145	152.489	1700	0.09	0.982	0.008
DCH3	DCH	-9	7	chr07_20283948	chr07_20393408	20283948	20393408	109.461	268	0.408	0.955	0.034
DCH3	DCH	-9	7	chr07_24485674	chr07_24596151	24485674	24596151	110.478	221	0.5	0.964	0.027
DCH3	DCH	-9	7	chr07_49930598	chr07_50074355	49930598	50074355	143.758	1138	0.126	0.983	0.006
DCH3	DCH	-9	7	chr07_50276124	chr07_50406999	50276124	50406999	130.876	708	0.185	0.965	0.014
DCH3	DCH	-9	7	chr07_50442076	chr07_50625693	50442076	50625693	183.618	1006	0.183	0.981	0.013
DCH3	DCH	-9	8	chr08_6005812	chr08_6129604	6005812	6129604	123.793	119	1.04	0.84	0.05
DCH3	DCH	-9	8	chr08_13314449	chr08_13432213	13314449	13432213	117.765	673	0.175	0.966	0.007
DCH3	DCH	-9	8	chr08_40545634	chr08_40707487	40545634	40707487	161.854	272	0.595	0.963	0.018
DCH3	DCH	-9	9	chr09_9881862	chr09_10082819	9881862	10082819	200.958	55	3.654	0.8	0.036
DCH3	DCH	-9	9	chr09_13322171	chr09_13438652	13322171	13438652	116.482	1090	0.107	0.972	0.008
DCH3	DCH	-9	9	chr09_13839761	chr09_13954714	13839761	13954714	114.954	1569	0.073	0.993	0.003
DCH3	DCH	-9	9	chr09_33055535	chr09_33242346	33055535	33242346	186.812	225	0.83	0.96	0.018
DCH3	DCH	-9	9	chr09_40129640	chr09_40230977	40129640	40230977	101.338	932	0.109	0.98	0.014
DCH3	DCH	-9	9	chr09_41799006	chr09_41930221	41799006	41930221	131.216	941	0.139	0.984	0.009
DCH3	DCH	-9	9	chr09_44017650	chr09_44127432	44017650	44127432	109.783	634	0.173	0.962	0.013
DCH3	DCH	-9	10	chr10_9504184	chr10_9612277	9504184	9612277	108.094	1586	0.068	0.972	0.024
DCH3	DCH	-9	10	chr10_12569879	chr10_12700804	12569879	12700804	130.926	973	0.135	0.989	0.01
DCH3	DCH	-9	10	chr10_34196881	chr10_34313240	34196881	34313240	116.36	3058	0.038	0.99	0.003
DCH3	DCH	-9	10	chr10_34991735	chr10_35146317	34991735	35146317	154.583	475	0.325	0.962	0.013
DCH3	DCH	-9	10	chr10_35149507	chr10_35296317	35149507	35296317	146.811	220	0.667	0.945	0.023
DCH3	DCH	-9	11	chr11_13386243	chr11_13498478	13386243	13498478	112.236	363	0.309	0.945	0.036
DCH3	DCH	-9	11	chr11_37238156	chr11_37402961	37238156	37402961	164.806	3154	0.052	0.992	0.006
DCH3	DCH	-9	11	chr11_41762570	chr11_41903206	41762570	41903206	140.637	247	0.569	0.891	0.024
DCH3	DCH	-9	11	chr11_42170125	chr11_42271075	42170125	42271075	100.951	708	0.143	0.965	0.02
DCH3	DCH	-9	11	chr11_45926846	chr11_46069323	45926846	46069323	142.478	898	0.159	0.988	0.004
DCH3	DCH	-9	11	chr11_46267670	chr11_46377391	46267670	46377391	109.722	825	0.133	0.977	0.004
DCH3	DCH	-9	11	chr11_46856935	chr11_46976300	46856935	46976300	119.366	752	0.159	0.969	0.016
DCH3	DCH	-9	12	chr12_4302419	chr12_4411776	4302419	4411776	109.358	1457	0.075	0.992	0.005
DCH3	DCH	-9	12	chr12_15978104	chr12_16085483	15978104	16085483	107.38	110	0.976	0.927	0.027
DCH3	DCH	-9	12	chr12_20460539	chr12_20566356	20460539	20566356	105.818	413	0.256	0.978	0.022
DCH3	DCH	-9	13	chr13_6566446	chr13_6718362	6566446	6718362	151.917	1491	0.102	0.986	0.005
DCH3	DCH	-9	13	chr13_10522594	chr13_10649293	10522594	10649293	126.7	586	0.216	0.969	0.019
DCH3	DCH	-9	13	chr13_10668825	chr13_10784623	10668825	10784623	115.799	453	0.256	0.969	0.018
DCH3	DCH	-9	13	chr13_11095017	chr13_11271240	11095017	11271240	176.224	1075	0.164	0.98	0.008
DCH3	DCH	-9	13	chr13_11369412	chr13_11496893	11369412	11496893	127.482	692	0.184	0.958	0.007
DCH3	DCH	-9	13	chr13_11497248	chr13_11602418	11497248	11602418	105.171	648	0.162	0.977	0.015
DCH3	DCH	-9	13	chr13_11652286	chr13_11809072	11652286	11809072	156.787	865	0.181	0.949	0.008
DCH3	DCH	-9	13	chr13_11971853	chr13_12075317	11971853	12075317	103.465	296	0.35	0.976	0.01
DCH3	DCH	-9	13	chr13_12368155	chr13_12472155	12368155	12472155	104.001	703	0.148	0.977	0.006
DCH3	DCH	-9	13	chr13_14892325	chr13_15045960	14892325	15045960	153.636	527	0.292	0.945	0.021
DCH3	DCH	-9	13	chr13_15165018	chr13_15336730	15165018	15336730	171.713	715	0.24	0.948	0.029
DCH3	DCH	-9	13	chr13_15636726	chr13_15813776	15636726	15813776	177.051	648	0.273	0.989	0.006
DCH3	DCH	-9	13	chr13_23796457	chr13_23899712	23796457	23899712	103.256	1115	0.093	0.985	0.009
DCH3	DCH	-9	13	chr13_31593792	chr13_31702418	31593792	31702418	108.627	585	0.186	0.973	0.014
DCH3	DCH	-9	13	chr13_31702489	chr13_31805061	31702489	31805061	102.573	565	0.182	0.968	0.007
DCH3	DCH	-9	13	chr13_34360951	chr13_34483738	34360951	34483738	122.788	511	0.24	0.977	0.018
DCH4	DCH	-9	1	chr01_1130472	chr01_1237798	1130472	1237798	107.327	1132	0.095	0.974	0.009
DCH4	DCH	-9	1	chr01_2549293	chr01_2725582	2549293	2725582	176.29	662	0.266	0.915	0.003
DCH4	DCH	-9	1	chr01_3293883	chr01_3404526	3293883	3404526	110.644	1576	0.07	0.979	0.004
DCH4	DCH	-9	1	chr01_3643728	chr01_3781542	3643728	3781542	137.815	559	0.247	0.921	0.016
DCH4	DCH	-9	1	chr01_9347210	chr01_9504494	9347210	9504494	157.285	1808	0.087	0.982	0.008
DCH4	DCH	-9	1	chr01_15518912	chr01_15628420	15518912	15628420	109.509	595	0.184	0.973	0.015
DCH4	DCH	-9	1	chr01_46029660	chr01_46145345	46029660	46145345	115.686	1879	0.062	0.977	0.004
DCH4	DCH	-9	2	chr02_2669721	chr02_2778399	2669721	2778399	108.679	488	0.223	0.957	0.006
DCH4	DCH	-9	2	chr02_7360458	chr02_7502935	7360458	7502935	142.478	2820	0.051	0.988	0.005
DCH4	DCH	-9	2	chr02_16131623	chr02_16261430	16131623	16261430	129.808	185	0.702	0.881	0.049
DCH4	DCH	-9	2	chr02_17643413	chr02_17787356	17643413	17787356	143.944	76	1.894	0.737	0.026
DCH4	DCH	-9	2	chr02_18671847	chr02_18828941	18671847	18828941	157.095	285	0.551	0.863	0.007
DCH4	DCH	-9	2	chr02_26129505	chr02_26231488	26129505	26231488	101.984	571	0.179	0.956	0.021
DCH4	DCH	-9	2	chr02_29659642	chr02_29820443	29659642	29820443	160.802	743	0.216	0.919	0.035
DCH4	DCH	-9	2	chr02_43970985	chr02_44117084	43970985	44117084	146.1	3277	0.045	0.99	0.004
DCH4	DCH	-9	2	chr02_48065565	chr02_48166382	48065565	48166382	100.818	720	0.14	0.986	0.003
DCH4	DCH	-9	2	chr02_48167060	chr02_48320717	48167060	48320717	153.658	501	0.307	0.98	0.012
DCH4	DCH	-9	2	chr02_48370025	chr02_48526599	48370025	48526599	156.575	791	0.198	0.946	0.01
DCH4	DCH	-9	2	chr02_54779744	chr02_54906982	54779744	54906982	127.239	161	0.79	0.925	0.043
DCH4	DCH	-9	3	chr03_1515331	chr03_1615494	1515331	1615494	100.164	2465	0.041	0.982	0.002
DCH4	DCH	-9	3	chr03_10519499	chr03_10623925	10519499	10623925	104.427	766	0.136	0.956	0.013
DCH4	DCH	-9	3	chr03_12856777	chr03_12959761	12856777	12959761	102.985	831	0.124	0.983	0.008
DCH4	DCH	-9	3	chr03_26072489	chr03_26181165	26072489	26181165	108.677	724	0.15	0.95	0.028
DCH4	DCH	-9	3	chr03_32142204	chr03_32246989	32142204	32246989	104.786	519	0.202	0.946	0.033
DCH4	DCH	-9	3	chr03_36053117	chr03_36182738	36053117	36182738	129.622	630	0.206	0.922	0.037
DCH4	DCH	-9	3	chr03_48234231	chr03_48351535	48234231	48351535	117.305	2149	0.055	0.984	0.001
DCH4	DCH	-9	4	chr04_191427	chr04_346478	191427	346478	155.052	687	0.226	0.953	0.017
DCH4	DCH	-9	4	chr04_881215	chr04_998065	881215	998065	116.851	1193	0.098	0.978	0.003
DCH4	DCH	-9	4	chr04_9653482	chr04_9780003	9653482	9780003	126.522	1161	0.109	0.979	0.011
DCH4	DCH	-9	4	chr04_15958066	chr04_16100900	15958066	16100900	142.835	269	0.531	0.892	0.033
DCH4	DCH	-9	4	chr04_16405831	chr04_16511450	16405831	16511450	105.62	598	0.177	0.945	0.012
DCH4	DCH	-9	4	chr04_19602253	chr04_19754837	19602253	19754837	152.585	934	0.163	0.939	0.024
DCH4	DCH	-9	4	chr04_23238478	chr04_23342288	23238478	23342288	103.811	333	0.312	0.952	0.039
DCH4	DCH	-9	4	chr04_24287372	chr04_24391005	24287372	24391005	103.634	880	0.118	0.939	0.026
DCH4	DCH	-9	4	chr04_25971560	chr04_26073517	25971560	26073517	101.958	578	0.176	0.953	0.021
DCH4	DCH	-9	4	chr04_26119188	chr04_26274299	26119188	26274299	155.112	670	0.232	0.945	0.03
DCH4	DCH	-9	4	chr04_27764377	chr04_27933899	27764377	27933899	169.523	56	3.027	0.893	0.071
DCH4	DCH	-9	4	chr04_30881521	chr04_30984499	30881521	30984499	102.979	422	0.244	0.969	0.021
DCH4	DCH	-9	4	chr04_32887607	chr04_33013445	32887607	33013445	125.839	1005	0.125	0.957	0.026
DCH4	DCH	-9	4	chr04_33082978	chr04_33190297	33082978	33190297	107.32	553	0.194	0.96	0.018
DCH4	DCH	-9	4	chr04_34321822	chr04_34436923	34321822	34436923	115.102	555	0.207	0.969	0.018
DCH4	DCH	-9	4	chr04_35674676	chr04_35814150	35674676	35814150	139.475	1009	0.138	0.945	0.023
DCH4	DCH	-9	4	chr04_35917250	chr04_36018775	35917250	36018775	101.526	500	0.203	0.952	0.022
DCH4	DCH	-9	4	chr04_36160300	chr04_36327163	36160300	36327163	166.864	990	0.169	0.957	0.023
DCH4	DCH	-9	4	chr04_36530521	chr04_36636365	36530521	36636365	105.845	339	0.312	0.932	0.032
DCH4	DCH	-9	4	chr04_38833969	chr04_38938120	38833969	38938120	104.152	798	0.131	0.956	0.018
DCH4	DCH	-9	4	chr04_42492305	chr04_42646914	42492305	42646914	154.61	807	0.192	0.938	0.031
DCH4	DCH	-9	4	chr04_43841726	chr04_43965979	43841726	43965979	124.254	340	0.365	0.903	0.029
DCH4	DCH	-9	4	chr04_46947637	chr04_47100472	46947637	47100472	152.836	728	0.21	0.924	0.029
DCH4	DCH	-9	4	chr04_49824901	chr04_49928548	49824901	49928548	103.648	460	0.225	0.95	0.028
DCH4	DCH	-9	4	chr04_61223166	chr04_61326414	61223166	61326414	103.249	553	0.187	0.957	0.02
DCH4	DCH	-9	5	chr05_266153	chr05_438005	266153	438005	171.853	898	0.191	0.943	0.012
DCH4	DCH	-9	5	chr05_13381755	chr05_13491015	13381755	13491015	109.261	791	0.138	0.963	0.01
DCH4	DCH	-9	5	chr05_40513252	chr05_40664219	40513252	40664219	150.968	679	0.222	0.947	0.019
DCH4	DCH	-9	5	chr05_40854733	chr05_41025783	40854733	41025783	171.051	1059	0.162	0.968	0.015
DCH4	DCH	-9	5	chr05_42405297	chr05_42556147	42405297	42556147	150.851	1927	0.078	0.965	0.017
DCH4	DCH	-9	5	chr05_44747408	chr05_44860593	44747408	44860593	113.186	400	0.283	0.928	0.04
DCH4	DCH	-9	6	chr06_10785007	chr06_10905588	10785007	10905588	120.582	728	0.166	0.956	0.008
DCH4	DCH	-9	6	chr06_40069224	chr06_40226017	40069224	40226017	156.794	96	1.633	0.865	0.063
DCH4	DCH	-9	6	chr06_46404886	chr06_46505588	46404886	46505588	100.703	1447	0.07	0.965	0.01
DCH4	DCH	-9	7	chr07_6991337	chr07_7106978	6991337	7106978	115.642	1686	0.069	0.982	0.004
DCH4	DCH	-9	7	chr07_7542604	chr07_7644473	7542604	7644473	101.87	1386	0.073	0.973	0.005
DCH4	DCH	-9	7	chr07_8051174	chr07_8189253	8051174	8189253	138.08	629	0.22	0.987	0.006
DCH4	DCH	-9	7	chr07_11927170	chr07_12050411	11927170	12050411	123.242	501	0.246	0.976	0.02
DCH4	DCH	-9	7	chr07_14088183	chr07_14259100	14088183	14259100	170.918	1308	0.131	0.971	0.008
DCH4	DCH	-9	7	chr07_18658352	chr07_18790115	18658352	18790115	131.764	569	0.232	0.944	0.035
DCH4	DCH	-9	7	chr07_19035297	chr07_19157088	19035297	19157088	121.792	1181	0.103	0.981	0.01
DCH4	DCH	-9	7	chr07_39247095	chr07_39378804	39247095	39378804	131.71	700	0.188	0.966	0.01
DCH4	DCH	-9	7	chr07_40955643	chr07_41094851	40955643	41094851	139.209	2715	0.051	0.977	0.004
DCH4	DCH	-9	7	chr07_43898126	chr07_44015241	43898126	44015241	117.116	654	0.179	0.977	0.006
DCH4	DCH	-9	7	chr07_51659690	chr07_51794178	51659690	51794178	134.489	1044	0.129	0.972	0.007
DCH4	DCH	-9	8	chr08_6005739	chr08_6129523	6005739	6129523	123.785	125	0.99	0.824	0.024
DCH4	DCH	-9	8	chr08_6866407	chr08_7007449	6866407	7007449	141.043	2066	0.068	0.981	0.002
DCH4	DCH	-9	8	chr08_7397923	chr08_7568318	7397923	7568318	170.396	1132	0.151	0.952	0.014
DCH4	DCH	-9	8	chr08_11465445	chr08_11598518	11465445	11598518	133.074	652	0.204	0.946	0.028
DCH4	DCH	-9	8	chr08_16473575	chr08_16575929	16473575	16575929	102.355	422	0.243	0.967	0.009
DCH4	DCH	-9	8	chr08_22845698	chr08_22978438	22845698	22978438	132.741	445	0.298	0.951	0.029
DCH4	DCH	-9	8	chr08_23434800	chr08_23539916	23434800	23539916	105.117	433	0.243	0.947	0.035
DCH4	DCH	-9	8	chr08_26822889	chr08_26923306	26822889	26923306	100.418	395	0.254	0.924	0.041
DCH4	DCH	-9	8	chr08_28994719	chr08_29103069	28994719	29103069	108.351	441	0.246	0.948	0.014
DCH4	DCH	-9	8	chr08_40545634	chr08_40699830	40545634	40699830	154.197	242	0.637	0.88	0.017
DCH4	DCH	-9	8	chr08_44365995	chr08_44479975	44365995	44479975	113.981	999	0.114	0.974	0.001
DCH4	DCH	-9	8	chr08_44563652	chr08_44691804	44563652	44691804	128.153	738	0.174	0.967	0.008
DCH4	DCH	-9	9	chr09_7587155	chr09_7692082	7587155	7692082	104.928	2198	0.048	0.977	0.015
DCH4	DCH	-9	9	chr09_9875558	chr09_10082793	9875558	10082793	207.236	61	3.397	0.836	0.016
DCH4	DCH	-9	9	chr09_10998309	chr09_11114330	10998309	11114330	116.022	1519	0.076	0.972	0.006
DCH4	DCH	-9	9	chr09_27344078	chr09_27503569	27344078	27503569	159.492	694	0.23	0.932	0.035
DCH4	DCH	-9	10	chr10_593470	chr10_868543	593470	868543	275.074	1819	0.151	0.965	0.012
DCH4	DCH	-9	10	chr10_5389948	chr10_5506136	5389948	5506136	116.189	660	0.176	0.956	0.009
DCH4	DCH	-9	10	chr10_6162312	chr10_6320817	6162312	6320817	158.506	1271	0.125	0.984	0.006
DCH4	DCH	-9	10	chr10_8154855	chr10_8268713	8154855	8268713	113.859	742	0.153	0.946	0.012
DCH4	DCH	-9	10	chr10_8355035	chr10_8463543	8355035	8463543	108.509	1284	0.085	0.98	0.003
DCH4	DCH	-9	10	chr10_22262201	chr10_22378125	22262201	22378125	115.925	581	0.2	0.967	0.015
DCH4	DCH	-9	10	chr10_23294626	chr10_23455426	23294626	23455426	160.801	1301	0.124	0.969	0.015
DCH4	DCH	-9	10	chr10_26028496	chr10_26138874	26028496	26138874	110.379	530	0.208	0.964	0.019
DCH4	DCH	-9	10	chr10_26757830	chr10_26866818	26757830	26866818	108.989	509	0.214	0.91	0.024
DCH4	DCH	-9	10	chr10_28141191	chr10_28252262	28141191	28252262	111.072	566	0.196	0.936	0.023
DCH4	DCH	-9	10	chr10_29660529	chr10_29772211	29660529	29772211	111.683	670	0.167	0.933	0.019
DCH4	DCH	-9	10	chr10_31215931	chr10_31352626	31215931	31352626	136.696	670	0.204	0.949	0.022
DCH4	DCH	-9	10	chr10_32421940	chr10_32529032	32421940	32529032	107.093	1154	0.093	0.975	0.008
DCH4	DCH	-9	10	chr10_33229883	chr10_33349543	33229883	33349543	119.661	1193	0.1	0.974	0.011
DCH4	DCH	-9	10	chr10_33359998	chr10_33466821	33359998	33466821	106.824	2326	0.046	0.989	0.006
DCH4	DCH	-9	10	chr10_34755990	chr10_34879805	34755990	34879805	123.816	2559	0.048	0.977	0.014
DCH4	DCH	-9	10	chr10_44790381	chr10_44916719	44790381	44916719	126.339	1038	0.122	0.981	0.007
DCH4	DCH	-9	11	chr11_24682420	chr11_24808824	24682420	24808824	126.405	833	0.152	0.975	0.013
DCH4	DCH	-9	11	chr11_25084021	chr11_25230260	25084021	25230260	146.24	601	0.243	0.953	0.027
DCH4	DCH	-9	11	chr11_30144740	chr11_30313873	30144740	30313873	169.134	773	0.219	0.953	0.025
DCH4	DCH	-9	11	chr11_45925904	chr11_46039487	45925904	46039487	113.584	790	0.144	0.978	0.011
DCH4	DCH	-9	11	chr11_46855407	chr11_46989305	46855407	46989305	133.899	874	0.153	0.976	0.011
DCH4	DCH	-9	12	chr12_1766606	chr12_1879898	1766606	1879898	113.293	978	0.116	0.959	0.016
DCH4	DCH	-9	12	chr12_2235871	chr12_2355456	2235871	2355456	119.586	511	0.234	0.939	0.006
DCH4	DCH	-9	12	chr12_2541250	chr12_2655776	2541250	2655776	114.527	979	0.117	0.977	0.003
DCH4	DCH	-9	12	chr12_2789973	chr12_3007351	2789973	3007351	217.379	2214	0.098	0.98	0.002
DCH4	DCH	-9	12	chr12_3018085	chr12_3312703	3018085	3312703	294.619	3516	0.084	0.986	0.003
DCH4	DCH	-9	12	chr12_3559257	chr12_3684711	3559257	3684711	125.455	1769	0.071	0.983	0.002
DCH4	DCH	-9	12	chr12_4473500	chr12_4598537	4473500	4598537	125.038	875	0.143	0.973	0.003
DCH4	DCH	-9	12	chr12_5323181	chr12_5510217	5323181	5510217	187.037	403	0.464	0.95	0.017
DCH4	DCH	-9	12	chr12_5773536	chr12_5976591	5773536	5976591	203.056	1883	0.108	0.981	0.002
DCH4	DCH	-9	12	chr12_6387500	chr12_6504676	6387500	6504676	117.177	2235	0.052	0.989	0.001
DCH4	DCH	-9	12	chr12_6506949	chr12_6771578	6506949	6771578	264.63	1373	0.193	0.969	0.005
DCH4	DCH	-9	12	chr12_8296098	chr12_8456219	8296098	8456219	160.122	1186	0.135	0.971	0.008
DCH4	DCH	-9	12	chr12_9108544	chr12_9232709	9108544	9232709	124.166	564	0.22	0.972	0.007
DCH4	DCH	-9	12	chr12_9232786	chr12_9480407	9232786	9480407	247.622	1320	0.188	0.97	0.006
DCH4	DCH	-9	12	chr12_9866277	chr12_10018941	9866277	10018941	152.665	945	0.162	0.963	0.01
DCH4	DCH	-9	12	chr12_11032217	chr12_11184203	11032217	11184203	151.987	611	0.249	0.959	0.015
DCH4	DCH	-9	12	chr12_22342761	chr12_22454672	22342761	22454672	111.912	713	0.157	0.971	0.01
DCH4	DCH	-9	12	chr12_31850377	chr12_31962763	31850377	31962763	112.387	476	0.236	0.958	0.017
DCH4	DCH	-9	13	chr13_7597721	chr13_7726278	7597721	7726278	128.558	722	0.178	0.978	0.014
DCH4	DCH	-9	13	chr13_9032801	chr13_9158729	9032801	9158729	125.929	712	0.177	0.972	0.007
DCH4	DCH	-9	13	chr13_9592237	chr13_9804882	9592237	9804882	212.646	1698	0.125	0.965	0.008
DCH4	DCH	-9	13	chr13_9841727	chr13_9998344	9841727	9998344	156.618	1139	0.138	0.983	0.005
DCH4	DCH	-9	13	chr13_10245235	chr13_10345302	10245235	10345302	100.068	820	0.122	0.932	0.011
DCH4	DCH	-9	13	chr13_15507094	chr13_15635778	15507094	15635778	128.685	788	0.163	0.939	0.013
DCH4	DCH	-9	13	chr13_15636388	chr13_15768013	15636388	15768013	131.626	463	0.284	0.985	0.013
DCH4	DCH	-9	13	chr13_32641486	chr13_32764762	32641486	32764762	123.277	874	0.141	0.957	0.009
DCH4	DCH	-9	13	chr13_37622907	chr13_37723208	37622907	37723208	100.302	391	0.257	0.959	0.028
DCH5	DCH	-9	0	ctg117_1113979	ctg202_1225036	1113979	1225036	111.058	249	0.446	0.972	0.016
DCH5	DCH	-9	1	chr01_2544245	chr01_2704090	2544245	2704090	159.846	396	0.404	0.975	0.008
DCH5	DCH	-9	1	chr01_53111965	chr01_53228759	53111965	53228759	116.795	1245	0.094	0.99	0.008
DCH5	DCH	-9	1	chr01_55694822	chr01_55813230	55694822	55813230	118.409	1190	0.1	0.987	0.008
DCH5	DCH	-9	1	chr01_57073074	chr01_57207874	57073074	57207874	134.801	628	0.215	0.971	0.014
DCH5	DCH	-9	1	chr01_57395102	chr01_57541207	57395102	57541207	146.106	1006	0.145	0.98	0.01
DCH5	DCH	-9	2	chr02_2781351	chr02_2908576	2781351	2908576	127.226	1210	0.105	0.978	0.01
DCH5	DCH	-9	2	chr02_7381066	chr02_7502935	7381066	7502935	121.87	2520	0.048	0.994	0.004
DCH5	DCH	-9	2	chr02_7863891	chr02_7995939	7863891	7995939	132.049	1944	0.068	0.99	0.004
DCH5	DCH	-9	2	chr02_15224033	chr02_15348251	15224033	15348251	124.219	2278	0.055	0.987	0.006
DCH5	DCH	-9	2	chr02_16122479	chr02_16268168	16122479	16268168	145.69	555	0.263	0.973	0.009
DCH5	DCH	-9	2	chr02_17538798	chr02_17671108	17538798	17671108	132.311	856	0.155	0.986	0.009
DCH5	DCH	-9	2	chr02_18661202	chr02_18876300	18661202	18876300	215.099	359	0.599	0.975	0.019
DCH5	DCH	-9	2	chr02_18982034	chr02_19094193	18982034	19094193	112.16	48	2.337	0.938	0.042
DCH5	DCH	-9	2	chr02_48240042	chr02_48358519	48240042	48358519	118.478	462	0.256	0.95	0.032
DCH5	DCH	-9	3	chr03_5555836	chr03_5661532	5555836	5661532	105.697	110	0.961	0.955	0.036
DCH5	DCH	-9	3	chr03_5811192	chr03_6021247	5811192	6021247	210.056	367	0.572	0.888	0.008
DCH5	DCH	-9	3	chr03_10157795	chr03_10290433	10157795	10290433	132.639	875	0.152	0.987	0.002
DCH5	DCH	-9	3	chr03_37810014	chr03_37922709	37810014	37922709	112.696	1074	0.105	0.977	0.014
DCH5	DCH	-9	3	chr03_46166733	chr03_46270629	46166733	46270629	103.897	595	0.175	0.988	0.003
DCH5	DCH	-9	3	chr03_46384868	chr03_46511617	46384868	46511617	126.75	952	0.133	0.989	0.006
DCH5	DCH	-9	3	chr03_46803776	chr03_46912706	46803776	46912706	108.931	697	0.156	0.99	0.009
DCH5	DCH	-9	3	chr03_49906904	chr03_50046223	49906904	50046223	139.32	860	0.162	0.971	0.01
DCH5	DCH	-9	3	chr03_51806036	chr03_51916025	51806036	51916025	109.99	450	0.244	0.967	0.018
DCH5	DCH	-9	3	chr03_52196613	chr03_52331855	52196613	52331855	135.243	622	0.217	0.96	0.026
DCH5	DCH	-9	4	chr04_10533022	chr04_10642683	10533022	10642683	109.662	193	0.568	0.938	0.041
DCH5	DCH	-9	4	chr04_15383781	chr04_15551369	15383781	15551369	167.589	1093	0.153	0.985	0.009
DCH5	DCH	-9	4	chr04_15673396	chr04_15776758	15673396	15776758	103.363	1057	0.098	0.983	0.008
DCH5	DCH	-9	4	chr04_21437756	chr04_21548660	21437756	21548660	110.905	404	0.275	0.933	0.047
DCH5	DCH	-9	4	chr04_25497293	chr04_25603969	25497293	25603969	106.677	569	0.187	0.954	0.023
DCH5	DCH	-9	4	chr04_26616544	chr04_26728773	26616544	26728773	112.23	841	0.133	0.97	0.019
DCH5	DCH	-9	4	chr04_33040700	chr04_33190112	33040700	33190112	149.413	870	0.172	0.957	0.026
DCH5	DCH	-9	4	chr04_35674666	chr04_35788524	35674666	35788524	113.859	750	0.152	0.965	0.027
DCH5	DCH	-9	4	chr04_36215132	chr04_36320926	36215132	36320926	105.795	609	0.174	0.934	0.034
DCH5	DCH	-9	4	chr04_36530598	chr04_36633661	36530598	36633661	103.064	272	0.379	0.949	0.037
DCH5	DCH	-9	4	chr04_38038601	chr04_38151472	38038601	38151472	112.872	689	0.164	0.959	0.025
DCH5	DCH	-9	4	chr04_41175063	chr04_41291877	41175063	41291877	116.815	669	0.175	0.933	0.034
DCH5	DCH	-9	4	chr04_43867948	chr04_43970602	43867948	43970602	102.655	256	0.401	0.941	0.027
DCH5	DCH	-9	4	chr04_48029069	chr04_48144666	48029069	48144666	115.598	288	0.401	0.958	0.031
DCH5	DCH	-9	4	chr04_48398278	chr04_48504051	48398278	48504051	105.774	543	0.195	0.994	0.004
DCH5	DCH	-9	4	chr04_57402347	chr04_57511553	57402347	57511553	109.207	210	0.52	0.948	0.01
DCH5	DCH	-9	4	chr04_62558661	chr04_62672883	62558661	62672883	114.223	1183	0.097	0.996	0.003
DCH5	DCH	-9	5	chr05_3092506	chr05_3192908	3092506	3192908	100.403	570	0.176	0.968	0.004
DCH5	DCH	-9	5	chr05_3659156	chr05_3774776	3659156	3774776	115.621	3245	0.036	0.988	0.01
DCH5	DCH	-9	5	chr05_9389389	chr05_9579973	9389389	9579973	190.585	1248	0.153	0.987	0.007
DCH5	DCH	-9	5	chr05_35506015	chr05_35607962	35506015	35607962	101.948	145	0.703	0.89	0.041
DCH5	DCH	-9	5	chr05_37070301	chr05_37171989	37070301	37171989	101.689	530	0.192	0.97	0.019
DCH5	DCH	-9	5	chr05_41208978	chr05_41309746	41208978	41309746	100.769	463	0.218	0.97	0.022
DCH5	DCH	-9	5	chr05_43472325	chr05_43588290	43472325	43588290	115.966	324	0.358	0.935	0.031
DCH5	DCH	-9	5	chr05_44118442	chr05_44246679	44118442	44246679	128.238	102	1.257	0.814	0.049
DCH5	DCH	-9	5	chr05_44706164	chr05_44913721	44706164	44913721	207.558	851	0.244	0.973	0.015
DCH5	DCH	-9	5	chr05_52052283	chr05_52205903	52052283	52205903	153.621	1639	0.094	0.985	0.01
DCH5	DCH	-9	5	chr05_52470411	chr05_52590724	52470411	52590724	120.314	514	0.234	0.99	0.006
DCH5	DCH	-9	5	chr05_52987659	chr05_53143381	52987659	53143381	155.723	2677	0.058	0.984	0.012
DCH5	DCH	-9	6	chr06_3014924	chr06_3153060	3014924	3153060	138.137	610	0.226	0.987	0.008
DCH5	DCH	-9	6	chr06_13360115	chr06_13464615	13360115	13464615	104.501	104	1.005	0.904	0.038
DCH5	DCH	-9	6	chr06_15048435	chr06_15177100	15048435	15177100	128.666	1573	0.082	0.984	0.006
DCH5	DCH	-9	6	chr06_15991923	chr06_16118291	15991923	16118291	126.369	1856	0.068	0.97	0.025
DCH5	DCH	-9	6	chr06_18632147	chr06_18738747	18632147	18738747	106.601	380	0.281	0.945	0.042
DCH5	DCH	-9	6	chr06_18738868	chr06_18888277	18738868	18888277	149.41	89	1.679	0.921	0.045
DCH5	DCH	-9	6	chr06_22013913	chr06_22246332	22013913	22246332	232.42	81	2.869	0.926	0.037
DCH5	DCH	-9	6	chr06_23092475	chr06_23235913	23092475	23235913	143.439	47	3.052	0.936	0.043
DCH5	DCH	-9	6	chr06_23302439	chr06_23515774	23302439	23515774	213.336	74	2.883	0.919	0.027
DCH5	DCH	-9	6	chr06_23609013	chr06_23840523	23609013	23840523	231.511	42	5.512	0.952	0.048
DCH5	DCH	-9	6	chr06_24192775	chr06_24327421	24192775	24327421	134.647	81	1.662	0.815	0.049
DCH5	DCH	-9	6	chr06_25128350	chr06_25311075	25128350	25311075	182.726	47	3.888	0.957	0.043
DCH5	DCH	-9	6	chr06_25862303	chr06_25981875	25862303	25981875	119.573	91	1.314	0.945	0.044
DCH5	DCH	-9	6	chr06_27445169	chr06_27596810	27445169	27596810	151.642	69	2.198	0.957	0.029
DCH5	DCH	-9	6	chr06_31176456	chr06_31291320	31176456	31291320	114.865	1587	0.072	0.983	0.01
DCH5	DCH	-9	6	chr06_33821207	chr06_33921999	33821207	33921999	100.793	664	0.152	0.968	0.017
DCH5	DCH	-9	6	chr06_35438552	chr06_35545169	35438552	35545169	106.618	1267	0.084	0.988	0.002
DCH5	DCH	-9	6	chr06_35889489	chr06_35990356	35889489	35990356	100.868	85	1.187	0.941	0.035
DCH5	DCH	-9	6	chr06_36750689	chr06_36880318	36750689	36880318	129.63	939	0.138	0.993	0.006
DCH5	DCH	-9	6	chr06_38126478	chr06_38231202	38126478	38231202	104.725	216	0.485	0.958	0.028
DCH5	DCH	-9	6	chr06_38591438	chr06_38773116	38591438	38773116	181.679	59	3.079	0.814	0.034
DCH5	DCH	-9	6	chr06_44160080	chr06_44262659	44160080	44262659	102.58	269	0.381	0.985	0.011
DCH5	DCH	-9	6	chr06_50596803	chr06_50740284	50596803	50740284	143.482	577	0.249	0.948	0.009
DCH5	DCH	-9	6	chr06_51344322	chr06_51516821	51344322	51516821	172.5	1281	0.135	0.971	0.012
DCH5	DCH	-9	6	chr06_53561670	chr06_53662713	53561670	53662713	101.044	1156	0.087	0.979	0.011
DCH5	DCH	-9	7	chr07_336898	chr07_491796	336898	491796	154.899	579	0.268	0.972	0.021
DCH5	DCH	-9	7	chr07_8433652	chr07_8571091	8433652	8571091	137.44	3150	0.044	0.99	0.005
DCH5	DCH	-9	7	chr07_13180812	chr07_13290534	13180812	13290534	109.723	1016	0.108	0.988	0.008
DCH5	DCH	-9	7	chr07_13557487	chr07_13720026	13557487	13720026	162.54	862	0.189	0.988	0.007
DCH5	DCH	-9	7	chr07_13812002	chr07_14046741	13812002	14046741	234.74	2875	0.082	0.989	0.006
DCH5	DCH	-9	7	chr07_14088183	chr07_14210391	14088183	14210391	122.209	1092	0.112	0.991	0.006
DCH5	DCH	-9	7	chr07_19035287	chr07_19157088	19035287	19157088	121.802	1182	0.103	0.992	0.003
DCH5	DCH	-9	7	chr07_19879422	chr07_19993588	19879422	19993588	114.167	175	0.652	0.909	0.023
DCH5	DCH	-9	7	chr07_19997205	chr07_20103724	19997205	20103724	106.52	273	0.39	0.949	0.033
DCH5	DCH	-9	7	chr07_24476484	chr07_24610046	24476484	24610046	133.563	502	0.266	0.962	0.028
DCH5	DCH	-9	7	chr07_37182254	chr07_37292594	37182254	37292594	110.341	164	0.673	0.939	0.03
DCH5	DCH	-9	7	chr07_47314248	chr07_47442248	47314248	47442248	128.001	546	0.234	0.962	0.016
DCH5	DCH	-9	7	chr07_48774234	chr07_48882241	48774234	48882241	108.008	1232	0.088	0.962	0.016
DCH5	DCH	-9	7	chr07_48989370	chr07_49110547	48989370	49110547	121.178	1710	0.071	0.987	0.007
DCH5	DCH	-9	7	chr07_50442076	chr07_50572720	50442076	50572720	130.645	690	0.189	0.996	0.003
DCH5	DCH	-9	7	chr07_50660714	chr07_50807843	50660714	50807843	147.13	825	0.178	0.968	0.008
DCH5	DCH	-9	7	chr07_51291471	chr07_51450131	51291471	51450131	158.661	747	0.212	0.968	0.008
DCH5	DCH	-9	7	chr07_51491060	chr07_51596735	51491060	51596735	105.676	370	0.286	0.97	0.011
DCH5	DCH	-9	8	chr08_364888	chr08_499616	364888	499616	134.729	1818	0.074	0.981	0.011
DCH5	DCH	-9	8	chr08_6005880	chr08_6127396	6005880	6127396	121.517	42	2.893	0.762	0.024
DCH5	DCH	-9	8	chr08_13658322	chr08_13759700	13658322	13759700	101.379	410	0.247	0.898	0.032
DCH5	DCH	-9	8	chr08_19547463	chr08_19827409	19547463	19827409	279.947	1118	0.25	0.963	0.02
DCH5	DCH	-9	8	chr08_22334919	chr08_22458075	22334919	22458075	123.157	238	0.517	0.933	0.05
DCH5	DCH	-9	8	chr08_25627297	chr08_25732924	25627297	25732924	105.628	361	0.293	0.945	0.019
DCH5	DCH	-9	8	chr08_29003290	chr08_29105064	29003290	29105064	101.775	467	0.218	0.991	0.009
DCH5	DCH	-9	8	chr08_29106679	chr08_29209128	29106679	29209128	102.45	545	0.188	0.98	0.017
DCH5	DCH	-9	8	chr08_29613930	chr08_29717406	29613930	29717406	103.477	600	0.172	0.973	0.023
DCH5	DCH	-9	8	chr08_29838456	chr08_29952608	29838456	29952608	114.153	557	0.205	0.948	0.014
DCH5	DCH	-9	8	chr08_33873552	chr08_34006009	33873552	34006009	132.458	1583	0.084	0.987	0.005
DCH5	DCH	-9	8	chr08_34007024	chr08_34141857	34007024	34141857	134.834	725	0.186	0.974	0.006
DCH5	DCH	-9	8	chr08_40583197	chr08_40702601	40583197	40702601	119.405	209	0.571	0.914	0.033
DCH5	DCH	-9	9	chr09_63851	chr09_181774	63851	181774	117.924	1488	0.079	0.991	0.003
DCH5	DCH	-9	9	chr09_576380	chr09_753398	576380	753398	177.019	3072	0.058	0.988	0.005
DCH5	DCH	-9	9	chr09_6182368	chr09_6293162	6182368	6293162	110.795	83	1.335	0.795	0.036
DCH5	DCH	-9	9	chr09_12393497	chr09_12507308	12393497	12507308	113.812	905	0.126	0.977	0.007
DCH5	DCH	-9	9	chr09_17850008	chr09_17954449	17850008	17954449	104.442	367	0.285	0.943	0.035
DCH5	DCH	-9	9	chr09_28739983	chr09_28848491	28739983	28848491	108.509	469	0.231	0.951	0.028
DCH5	DCH	-9	9	chr09_33041899	chr09_33242346	33041899	33242346	200.448	247	0.812	0.919	0.012
DCH5	DCH	-9	9	chr09_33296357	chr09_33405305	33296357	33405305	108.949	269	0.405	0.892	0.015
DCH5	DCH	-9	9	chr09_33423230	chr09_33562446	33423230	33562446	139.217	449	0.31	0.958	0.011
DCH5	DCH	-9	9	chr09_35902340	chr09_36003463	35902340	36003463	101.124	1361	0.074	0.986	0.008
DCH5	DCH	-9	10	chr10_2502264	chr10_2606675	2502264	2606675	104.412	1511	0.069	0.988	0.006
DCH5	DCH	-9	10	chr10_32422022	chr10_32529032	32422022	32529032	107.011	1148	0.093	0.966	0.024
DCH5	DCH	-9	10	chr10_34212312	chr10_34318011	34212312	34318011	105.7	2535	0.042	0.981	0.011
DCH5	DCH	-9	10	chr10_34991735	chr10_35204633	34991735	35204633	212.899	544	0.391	0.961	0.006
DCH5	DCH	-9	10	chr10_38834522	chr10_38975134	38834522	38975134	140.613	1028	0.137	0.987	0.007
DCH5	DCH	-9	10	chr10_41507505	chr10_41608901	41507505	41608901	101.397	283	0.358	0.961	0.021
DCH5	DCH	-9	11	chr11_605417	chr11_719702	605417	719702	114.286	430	0.266	0.949	0.033
DCH5	DCH	-9	11	chr11_7138488	chr11_7253149	7138488	7253149	114.662	424	0.27	0.96	0.031
DCH5	DCH	-9	11	chr11_10492841	chr11_10609043	10492841	10609043	116.203	511	0.227	0.953	0.035
DCH5	DCH	-9	11	chr11_16511316	chr11_16616793	16511316	16616793	105.478	433	0.244	0.949	0.03
DCH5	DCH	-9	11	chr11_37808586	chr11_37910800	37808586	37910800	102.215	724	0.141	0.971	0.011
DCH5	DCH	-9	11	chr11_38149376	chr11_38271669	38149376	38271669	122.294	792	0.154	0.981	0.004
DCH5	DCH	-9	11	chr11_38343077	chr11_38477850	38343077	38477850	134.774	284	0.475	0.951	0.014
DCH5	DCH	-9	11	chr11_43193414	chr11_43337012	43193414	43337012	143.599	595	0.241	0.99	0.005
DCH5	DCH	-9	11	chr11_44256046	chr11_44372114	44256046	44372114	116.069	1869	0.062	0.99	0.006
DCH5	DCH	-9	11	chr11_46267393	chr11_46372897	46267393	46372897	105.505	763	0.138	0.984	0.005
DCH5	DCH	-9	11	chr11_46975503	chr11_47095441	46975503	47095441	119.939	596	0.201	0.982	0.01
DCH5	DCH	-9	11	chr11_47831592	chr11_48006096	47831592	48006096	174.505	1250	0.14	0.993	0.005
DCH5	DCH	-9	12	chr12_314028	chr12_451915	314028	451915	137.888	1654	0.083	0.984	0.013
DCH5	DCH	-9	12	chr12_5328885	chr12_5444641	5328885	5444641	115.757	129	0.897	0.946	0.031
DCH5	DCH	-9	12	chr12_5878398	chr12_6047517	5878398	6047517	169.12	1941	0.087	0.987	0.003
DCH5	DCH	-9	12	chr12_6387500	chr12_6632834	6387500	6632834	245.335	2845	0.086	0.991	0.004
DCH5	DCH	-9	12	chr12_8303726	chr12_8410212	8303726	8410212	106.487	943	0.113	0.982	0.01
DCH5	DCH	-9	12	chr12_17647424	chr12_17772020	17647424	17772020	124.597	852	0.146	0.974	0.013
DCH5	DCH	-9	12	chr12_23418251	chr12_23646009	23418251	23646009	227.759	2115	0.108	0.992	0.003
DCH5	DCH	-9	12	chr12_25008432	chr12_25127179	25008432	25127179	118.748	1504	0.079	0.991	0.005
DCH5	DCH	-9	12	chr12_25220534	chr12_25333493	25220534	25333493	112.96	551	0.205	0.989	0.004
DCH5	DCH	-9	12	chr12_29401107	chr12_29530894	29401107	29530894	129.788	1746	0.074	0.978	0.007
DCH5	DCH	-9	12	chr12_31217094	chr12_31334041	31217094	31334041	116.948	570	0.205	0.988	0.012
DCH5	DCH	-9	13	chr13_4717258	chr13_4901898	4717258	4901898	184.641	2171	0.085	0.988	0.003
DCH5	DCH	-9	13	chr13_7880103	chr13_7981963	7880103	7981963	101.861	485	0.21	0.928	0.035
DCH5	DCH	-9	13	chr13_9852178	chr13_9968655	9852178	9968655	116.478	470	0.248	0.915	0.021
DCH5	DCH	-9	13	chr13_15643497	chr13_15813650	15643497	15813650	170.154	634	0.268	0.986	0.011
DCH6	DCH	-9	0	ctg185_1101297	ctg202_1225023	1101297	1225023	123.727	436	0.284	0.952	0.021
DCH6	DCH	-9	0	ctg117_1229462	ctg117_1367486	1229462	1367486	138.025	177	0.78	0.966	0.034
DCH6	DCH	-9	1	chr01_2562485	chr01_2697618	2562485	2697618	135.134	274	0.493	0.923	0.026
DCH6	DCH	-9	1	chr01_8233990	chr01_8450787	8233990	8450787	216.798	3876	0.056	0.994	0.003
DCH6	DCH	-9	1	chr01_13759064	chr01_13917163	13759064	13917163	158.1	1786	0.089	0.979	0.015
DCH6	DCH	-9	1	chr01_23732658	chr01_23886947	23732658	23886947	154.29	75	2.057	0.947	0.04
DCH6	DCH	-9	1	chr01_45650602	chr01_45770458	45650602	45770458	119.857	466	0.257	0.957	0.03
DCH6	DCH	-9	1	chr01_46790825	chr01_46905081	46790825	46905081	114.257	1340	0.085	0.98	0.012
DCH6	DCH	-9	1	chr01_54409062	chr01_54524558	54409062	54524558	115.497	864	0.134	0.975	0.01
DCH6	DCH	-9	1	chr01_54835218	chr01_54935864	54835218	54935864	100.647	853	0.118	0.982	0.011
DCH6	DCH	-9	1	chr01_58809354	chr01_58910449	58809354	58910449	101.096	864	0.117	0.981	0.006
DCH6	DCH	-9	2	chr02_54053	chr02_239469	54053	239469	185.417	546	0.34	0.952	0.026
DCH6	DCH	-9	2	chr02_6650435	chr02_6764816	6650435	6764816	114.382	2449	0.047	0.987	0.01
DCH6	DCH	-9	2	chr02_8016294	chr02_8118119	8016294	8118119	101.826	840	0.121	0.957	0.01
DCH6	DCH	-9	2	chr02_18678845	chr02_18828931	18678845	18828931	150.087	69	2.175	0.826	0.029
DCH6	DCH	-9	2	chr02_19782496	chr02_19884337	19782496	19884337	101.842	1234	0.083	0.987	0.003
DCH6	DCH	-9	2	chr02_19924463	chr02_20079303	19924463	20079303	154.841	684	0.226	0.969	0.012
DCH6	DCH	-9	2	chr02_33411825	chr02_33516686	33411825	33516686	104.862	449	0.234	0.955	0.038
DCH6	DCH	-9	2	chr02_44571041	chr02_44674684	44571041	44674684	103.644	1931	0.054	0.988	0.005
DCH6	DCH	-9	2	chr02_55054152	chr02_55222819	55054152	55222819	168.668	642	0.263	0.955	0.009
DCH6	DCH	-9	3	chr03_2613764	chr03_2786109	2613764	2786109	172.346	2068	0.083	0.994	0.005
DCH6	DCH	-9	3	chr03_7751752	chr03_7962363	7751752	7962363	210.612	3925	0.054	0.986	0.001
DCH6	DCH	-9	3	chr03_9084200	chr03_9184537	9084200	9184537	100.338	509	0.197	0.969	0.029
DCH6	DCH	-9	3	chr03_12774884	chr03_12934160	12774884	12934160	159.277	1166	0.137	0.966	0.024
DCH6	DCH	-9	3	chr03_17723125	chr03_17824663	17723125	17824663	101.539	506	0.201	0.97	0.018
DCH6	DCH	-9	3	chr03_18561247	chr03_18695034	18561247	18695034	133.788	327	0.409	0.933	0.024
DCH6	DCH	-9	3	chr03_42018924	chr03_42139820	42018924	42139820	120.897	578	0.209	0.969	0.019
DCH6	DCH	-9	3	chr03_42340143	chr03_42534486	42340143	42534486	194.344	1040	0.187	0.971	0.007
DCH6	DCH	-9	3	chr03_42535496	chr03_42642903	42535496	42642903	107.408	561	0.191	0.991	0.004
DCH6	DCH	-9	3	chr03_43398750	chr03_43528328	43398750	43528328	129.579	397	0.326	0.99	0.008
DCH6	DCH	-9	3	chr03_44520740	chr03_44879948	44520740	44879948	359.209	2385	0.151	0.983	0.006
DCH6	DCH	-9	3	chr03_51067808	chr03_51221635	51067808	51221635	153.828	800	0.192	0.966	0.013
DCH6	DCH	-9	4	chr04_7683205	chr04_7821971	7683205	7821971	138.767	884	0.157	0.958	0.009
DCH6	DCH	-9	4	chr04_18484957	chr04_18585812	18484957	18585812	100.856	401	0.252	0.96	0.025
DCH6	DCH	-9	4	chr04_48504153	chr04_48625814	48504153	48625814	121.662	699	0.174	0.973	0.016
DCH6	DCH	-9	4	chr04_57402431	chr04_57511553	57402431	57511553	109.123	208	0.525	0.947	0.01
DCH6	DCH	-9	5	chr05_3351419	chr05_3476295	3351419	3476295	124.877	316	0.395	0.972	0.019
DCH6	DCH	-9	5	chr05_9060788	chr05_9189949	9060788	9189949	129.162	1381	0.094	0.975	0.01
DCH6	DCH	-9	5	chr05_15085989	chr05_15215366	15085989	15215366	129.378	897	0.144	0.968	0.01
DCH6	DCH	-9	5	chr05_17058039	chr05_17177723	17058039	17177723	119.685	478	0.25	0.979	0.01
DCH6	DCH	-9	5	chr05_17222604	chr05_17331506	17222604	17331506	108.903	493	0.221	0.97	0.014
DCH6	DCH	-9	5	chr05_44770668	chr05_44885666	44770668	44885666	114.999	407	0.283	0.953	0.034
DCH6	DCH	-9	5	chr05_54695603	chr05_54816804	54695603	54816804	121.202	1044	0.116	0.98	0.01
DCH6	DCH	-9	6	chr06_11073568	chr06_11191718	11073568	11191718	118.151	1404	0.084	0.962	0.014
DCH6	DCH	-9	6	chr06_12461055	chr06_12564959	12461055	12564959	103.905	1036	0.1	0.971	0.016
DCH6	DCH	-9	6	chr06_15034132	chr06_15193714	15034132	15193714	159.583	2306	0.069	0.98	0.009
DCH6	DCH	-9	6	chr06_18662745	chr06_18886866	18662745	18886866	224.122	150	1.494	0.86	0.04
DCH6	DCH	-9	6	chr06_21572874	chr06_21968180	21572874	21968180	395.307	120	3.294	0.85	0.058
DCH6	DCH	-9	6	chr06_22128214	chr06_22246293	22128214	22246293	118.08	47	2.512	0.957	0.043
DCH6	DCH	-9	6	chr06_23092293	chr06_23235898	23092293	23235898	143.606	50	2.872	0.92	0.06
DCH6	DCH	-9	6	chr06_23303077	chr06_23475280	23303077	23475280	172.204	40	4.305	0.825	0.05
DCH6	DCH	-9	6	chr06_25128316	chr06_25311075	25128316	25311075	182.76	49	3.73	0.98	0.02
DCH6	DCH	-9	6	chr06_27354498	chr06_27599644	27354498	27599644	245.147	103	2.38	0.883	0.039
DCH6	DCH	-9	6	chr06_34117963	chr06_34225005	34117963	34225005	107.043	776	0.138	0.964	0.017
DCH6	DCH	-9	6	chr06_35438301	chr06_35545129	35438301	35545129	106.829	1274	0.084	0.974	0.008
DCH6	DCH	-9	6	chr06_35889478	chr06_35990356	35889478	35990356	100.879	88	1.146	0.943	0.034
DCH6	DCH	-9	6	chr06_36749822	chr06_36882422	36749822	36882422	132.601	967	0.137	0.988	0.005
DCH6	DCH	-9	6	chr06_37924204	chr06_38030665	37924204	38030665	106.462	554	0.192	0.955	0.025
DCH6	DCH	-9	6	chr06_39420996	chr06_39523573	39420996	39523573	102.578	629	0.163	0.975	0.008
DCH6	DCH	-9	6	chr06_39562861	chr06_39763028	39562861	39763028	200.168	3073	0.065	0.981	0.002
DCH6	DCH	-9	6	chr06_50223694	chr06_50382417	50223694	50382417	158.724	910	0.174	0.957	0.012
DCH6	DCH	-9	6	chr06_50564563	chr06_50740651	50564563	50740651	176.089	745	0.236	0.958	0.013
DCH6	DCH	-9	6	chr06_50740786	chr06_50844452	50740786	50844452	103.667	602	0.172	0.975	0.005
DCH6	DCH	-9	6	chr06_50847576	chr06_50972900	50847576	50972900	125.325	994	0.126	0.944	0.012
DCH6	DCH	-9	7	chr07_5747899	chr07_5877439	5747899	5877439	129.541	326	0.397	0.951	0.006
DCH6	DCH	-9	7	chr07_5935656	chr07_6054449	5935656	6054449	118.794	1110	0.107	0.986	0.005
DCH6	DCH	-9	7	chr07_10074860	chr07_10213265	10074860	10213265	138.406	63	2.197	0.937	0.032
DCH6	DCH	-9	7	chr07_17582115	chr07_17691091	17582115	17691091	108.977	786	0.139	0.977	0.015
DCH6	DCH	-9	7	chr07_22749443	chr07_22871319	22749443	22871319	121.877	425	0.287	0.951	0.021
DCH6	DCH	-9	7	chr07_44924848	chr07_45045574	44924848	45045574	120.727	1296	0.093	0.995	0.005
DCH6	DCH	-9	7	chr07_46352169	chr07_46492685	46352169	46492685	140.517	1346	0.104	0.985	0.008
DCH6	DCH	-9	8	chr08_872976	chr08_977822	872976	977822	104.847	1185	0.088	0.983	0.006
DCH6	DCH	-9	8	chr08_7645826	chr08_7752613	7645826	7752613	106.788	54	1.978	0.889	0.037
DCH6	DCH	-9	8	chr08_10362542	chr08_10468680	10362542	10468680	106.139	638	0.166	0.958	0.009
DCH6	DCH	-9	8	chr08_11536734	chr08_11679572	11536734	11679572	142.839	833	0.171	0.968	0.018
DCH6	DCH	-9	8	chr08_19208650	chr08_19330780	19208650	19330780	122.131	474	0.258	0.96	0.032
DCH6	DCH	-9	8	chr08_27139373	chr08_27251731	27139373	27251731	112.359	150	0.749	0.94	0.053
DCH6	DCH	-9	8	chr08_28994434	chr08_29103684	28994434	29103684	109.251	449	0.243	0.935	0.04
DCH6	DCH	-9	8	chr08_34022286	chr08_34123518	34022286	34123518	101.233	463	0.219	0.952	0.035
DCH6	DCH	-9	8	chr08_42162152	chr08_42266327	42162152	42266327	104.176	671	0.155	0.942	0.019
DCH6	DCH	-9	9	chr09_2951106	chr09_3054310	2951106	3054310	103.205	1510	0.068	0.986	0.004
DCH6	DCH	-9	9	chr09_6185529	chr09_6293147	6185529	6293147	107.619	69	1.56	0.928	0.043
DCH6	DCH	-9	9	chr09_10189989	chr09_10302409	10189989	10302409	112.421	131	0.858	0.977	0.023
DCH6	DCH	-9	9	chr09_14900706	chr09_15022703	14900706	15022703	121.998	809	0.151	0.975	0.015
DCH6	DCH	-9	9	chr09_36293233	chr09_36449642	36293233	36449642	156.41	940	0.166	0.957	0.02
DCH6	DCH	-9	9	chr09_44401121	chr09_44532188	44401121	44532188	131.068	1228	0.107	0.992	0.002
DCH6	DCH	-9	9	chr09_44600178	chr09_44752747	44600178	44752747	152.57	237	0.644	0.92	0.025
DCH6	DCH	-9	10	chr10_9841906	chr10_9954676	9841906	9954676	112.771	1134	0.099	0.978	0.007
DCH6	DCH	-9	10	chr10_32421940	chr10_32527335	32421940	32527335	105.396	1146	0.092	0.988	0.01
DCH6	DCH	-9	10	chr10_35113114	chr10_35296037	35113114	35296037	182.924	337	0.543	0.944	0.027
DCH6	DCH	-9	11	chr11_27027054	chr11_27131416	27027054	27131416	104.363	561	0.186	0.968	0.009
DCH6	DCH	-9	11	chr11_28331781	chr11_28442460	28331781	28442460	110.68	331	0.334	0.927	0.03
DCH6	DCH	-9	11	chr11_32684081	chr11_32875673	32684081	32875673	191.593	116	1.652	0.793	0.026
DCH6	DCH	-9	12	chr12_2545105	chr12_2654809	2545105	2654809	109.705	850	0.129	0.978	0.008
DCH6	DCH	-9	12	chr12_3211268	chr12_3311930	3211268	3311930	100.663	298	0.338	0.97	0.02
DCH6	DCH	-9	12	chr12_9567923	chr12_9675564	9567923	9675564	107.642	508	0.212	0.949	0.026
DCH6	DCH	-9	12	chr12_15636854	chr12_15772834	15636854	15772834	135.981	842	0.161	0.974	0.011
DCH6	DCH	-9	12	chr12_15976690	chr12_16106770	15976690	16106770	130.081	195	0.667	0.974	0.026
DCH6	DCH	-9	12	chr12_18805610	chr12_18950161	18805610	18950161	144.552	825	0.175	0.956	0.013
DCH6	DCH	-9	12	chr12_24578925	chr12_24702994	24578925	24702994	124.07	448	0.277	0.953	0.031
DCH6	DCH	-9	12	chr12_25220534	chr12_25412784	25220534	25412784	192.251	881	0.218	0.989	0.003
DCH6	DCH	-9	12	chr12_30200470	chr12_30340191	30200470	30340191	139.722	2292	0.061	0.987	0.004
DCH6	DCH	-9	12	chr12_31091620	chr12_31201162	31091620	31201162	109.543	683	0.16	0.988	0.01
DCH6	DCH	-9	12	chr12_31217528	chr12_31334041	31217528	31334041	116.514	568	0.205	0.991	0.007
DCH6	DCH	-9	13	chr13_6408962	chr13_6567812	6408962	6567812	158.851	1982	0.08	0.989	0.006
DCH6	DCH	-9	13	chr13_11971865	chr13_12075447	11971865	12075447	103.583	310	0.334	0.971	0.01
DCH6	DCH	-9	13	chr13_23760320	chr13_23899712	23760320	23899712	139.393	1331	0.105	0.98	0.008
DCH6	DCH	-9	13	chr13_24066988	chr13_24215962	24066988	24215962	148.975	2455	0.061	0.993	0.003
DCH6	DCH	-9	13	chr13_24673786	chr13_24782620	24673786	24782620	108.835	96	1.134	0.979	0.021
DCH6	DCH	-9	13	chr13_24903766	chr13_25050298	24903766	25050298	146.533	1895	0.077	0.987	0.005
DCH6	DCH	-9	13	chr13_25178849	chr13_25374404	25178849	25374404	195.556	1143	0.171	0.977	0.01
DCH6	DCH	-9	13	chr13_29822519	chr13_30001991	29822519	30001991	179.473	2122	0.085	0.975	0.013
DCH6	DCH	-9	13	chr13_30397763	chr13_30539072	30397763	30539072	141.31	1970	0.072	0.976	0.009
DCH6	DCH	-9	13	chr13_36415286	chr13_36526741	36415286	36526741	111.456	548	0.203	0.971	0.007
DCH6	DCH	-9	13	chr13_37064668	chr13_37171706	37064668	37171706	107.039	492	0.218	0.972	0.012
DCH7	DCH	-9	1	chr01_1095883	chr01_1221377	1095883	1221377	125.495	1528	0.082	0.982	0.009
DCH7	DCH	-9	1	chr01_2544009	chr01_2725507	2544009	2725507	181.499	680	0.267	0.946	0.012
DCH7	DCH	-9	1	chr01_5619576	chr01_5727741	5619576	5727741	108.166	792	0.137	0.953	0.005
DCH7	DCH	-9	1	chr01_15937436	chr01_16039713	15937436	16039713	102.278	445	0.23	0.984	0.011
DCH7	DCH	-9	1	chr01_16112503	chr01_16214330	16112503	16214330	101.828	787	0.129	0.976	0.004
DCH7	DCH	-9	1	chr01_17169736	chr01_17272456	17169736	17272456	102.721	274	0.375	0.861	0.04
DCH7	DCH	-9	1	chr01_17568501	chr01_17691544	17568501	17691544	123.044	696	0.177	0.974	0.013
DCH7	DCH	-9	1	chr01_19524609	chr01_19636214	19524609	19636214	111.606	925	0.121	0.986	0.008
DCH7	DCH	-9	1	chr01_20223992	chr01_20329014	20223992	20329014	105.023	458	0.229	0.969	0.015
DCH7	DCH	-9	1	chr01_23732065	chr01_23882296	23732065	23882296	150.232	47	3.196	0.851	0.043
DCH7	DCH	-9	1	chr01_25274775	chr01_25375553	25274775	25375553	100.779	386	0.261	0.974	0.016
DCH7	DCH	-9	1	chr01_26513123	chr01_26642895	26513123	26642895	129.773	773	0.168	0.952	0.025
DCH7	DCH	-9	1	chr01_28813791	chr01_28950317	28813791	28950317	136.527	540	0.253	0.948	0.011
DCH7	DCH	-9	1	chr01_29406926	chr01_29552384	29406926	29552384	145.459	505	0.288	0.974	0.018
DCH7	DCH	-9	1	chr01_32211914	chr01_32342413	32211914	32342413	130.5	392	0.333	0.99	0.005
DCH7	DCH	-9	1	chr01_33964385	chr01_34071577	33964385	34071577	107.193	287	0.373	0.983	0.01
DCH7	DCH	-9	1	chr01_34120095	chr01_34231938	34120095	34231938	111.844	482	0.232	0.979	0.017
DCH7	DCH	-9	1	chr01_34909421	chr01_35117194	34909421	35117194	207.774	656	0.317	0.963	0.02
DCH7	DCH	-9	1	chr01_35741255	chr01_35890055	35741255	35890055	148.801	55	2.705	0.727	0.055
DCH7	DCH	-9	1	chr01_36004973	chr01_36235868	36004973	36235868	230.896	71	3.252	0.718	0.028
DCH7	DCH	-9	1	chr01_39477664	chr01_39592597	39477664	39592597	114.934	616	0.187	0.977	0.015
DCH7	DCH	-9	1	chr01_43064193	chr01_43168023	43064193	43168023	103.831	403	0.258	0.973	0.017
DCH7	DCH	-9	1	chr01_43202068	chr01_43304328	43202068	43304328	102.261	334	0.306	0.991	0.006
DCH7	DCH	-9	1	chr01_44331914	chr01_44445617	44331914	44445617	113.704	624	0.182	0.954	0.013
DCH7	DCH	-9	1	chr01_45538250	chr01_45638740	45538250	45638740	100.491	607	0.166	0.964	0.007
DCH7	DCH	-9	1	chr01_45650584	chr01_45771138	45650584	45771138	120.555	489	0.247	0.961	0.016
DCH7	DCH	-9	1	chr01_46933329	chr01_47046587	46933329	47046587	113.259	1257	0.09	0.986	0.002
DCH7	DCH	-9	1	chr01_47535653	chr01_47698545	47535653	47698545	162.893	1849	0.088	0.988	0.005
DCH7	DCH	-9	1	chr01_47945046	chr01_48090853	47945046	48090853	145.808	1175	0.124	0.98	0.006
DCH7	DCH	-9	1	chr01_49051357	chr01_49164174	49051357	49164174	112.818	512	0.22	0.973	0.016
DCH7	DCH	-9	1	chr01_49599756	chr01_49717009	49599756	49717009	117.254	929	0.126	0.987	0.005
DCH7	DCH	-9	1	chr01_50029717	chr01_50155383	50029717	50155383	125.667	1249	0.101	0.994	0.003
DCH7	DCH	-9	1	chr01_50252415	chr01_50362323	50252415	50362323	109.909	606	0.181	0.983	0.008
DCH7	DCH	-9	1	chr01_50364856	chr01_50482282	50364856	50482282	117.427	671	0.175	0.972	0.007
DCH7	DCH	-9	1	chr01_50632806	chr01_50743747	50632806	50743747	110.942	619	0.179	0.974	0.01
DCH7	DCH	-9	1	chr01_58564814	chr01_58678270	58564814	58678270	113.457	1072	0.106	0.98	0.011
DCH7	DCH	-9	2	chr02_2677846	chr02_2796157	2677846	2796157	118.312	540	0.219	0.957	0.02
DCH7	DCH	-9	2	chr02_2796689	chr02_2903122	2796689	2903122	106.434	1055	0.101	0.969	0.008
DCH7	DCH	-9	2	chr02_7860375	chr02_7995939	7860375	7995939	135.565	1948	0.07	0.992	0.007
DCH7	DCH	-9	2	chr02_8829561	chr02_8984322	8829561	8984322	154.762	776	0.199	0.976	0.005
DCH7	DCH	-9	2	chr02_14492561	chr02_14640365	14492561	14640365	147.805	2130	0.069	0.988	0.003
DCH7	DCH	-9	2	chr02_15965923	chr02_16075529	15965923	16075529	109.607	2037	0.054	0.986	0.001
DCH7	DCH	-9	2	chr02_16135183	chr02_16283238	16135183	16283238	148.056	332	0.446	0.979	0.015
DCH7	DCH	-9	2	chr02_17331249	chr02_17455943	17331249	17455943	124.695	673	0.185	0.969	0.015
DCH7	DCH	-9	2	chr02_18638646	chr02_18772837	18638646	18772837	134.192	441	0.304	0.991	0.005
DCH7	DCH	-9	2	chr02_18826654	chr02_18981837	18826654	18981837	155.184	131	1.185	0.947	0.046
DCH7	DCH	-9	2	chr02_19324829	chr02_19455957	19324829	19455957	131.129	461	0.284	0.987	0.007
DCH7	DCH	-9	2	chr02_19659943	chr02_19875269	19659943	19875269	215.327	1784	0.121	0.99	0.003
DCH7	DCH	-9	2	chr02_19894122	chr02_20089250	19894122	20089250	195.129	1174	0.166	0.974	0.006
DCH7	DCH	-9	2	chr02_20592128	chr02_20817258	20592128	20817258	225.131	1192	0.189	0.961	0.011
DCH7	DCH	-9	2	chr02_24023886	chr02_24131496	24023886	24131496	107.611	770	0.14	0.97	0.005
DCH7	DCH	-9	2	chr02_24140743	chr02_24253953	24140743	24253953	113.211	530	0.214	0.977	0.008
DCH7	DCH	-9	2	chr02_24548476	chr02_24666366	24548476	24666366	117.891	886	0.133	0.968	0.005
DCH7	DCH	-9	2	chr02_24877112	chr02_24999041	24877112	24999041	121.93	549	0.222	0.982	0.011
DCH7	DCH	-9	2	chr02_26186495	chr02_26295110	26186495	26295110	108.616	531	0.205	0.991	0.004
DCH7	DCH	-9	2	chr02_26488663	chr02_26615183	26488663	26615183	126.521	622	0.203	0.968	0.01
DCH7	DCH	-9	2	chr02_27046585	chr02_27215910	27046585	27215910	169.326	1104	0.153	0.968	0.009
DCH7	DCH	-9	2	chr02_27229985	chr02_27333143	27229985	27333143	103.159	546	0.189	0.973	0.013
DCH7	DCH	-9	2	chr02_27934238	chr02_28044093	27934238	28044093	109.856	749	0.147	0.987	0.003
DCH7	DCH	-9	2	chr02_30335823	chr02_30437815	30335823	30437815	101.993	761	0.134	0.979	0.003
DCH7	DCH	-9	2	chr02_31378546	chr02_31521078	31378546	31521078	142.533	1024	0.139	0.991	0.004
DCH7	DCH	-9	2	chr02_31585625	chr02_31691795	31585625	31691795	106.171	421	0.252	0.969	0.019
DCH7	DCH	-9	2	chr02_32003107	chr02_32110476	32003107	32110476	107.37	604	0.178	0.975	0.012
DCH7	DCH	-9	2	chr02_33711300	chr02_33823096	33711300	33823096	111.797	279	0.401	0.961	0.039
DCH7	DCH	-9	2	chr02_33882987	chr02_33993720	33882987	33993720	110.734	477	0.232	0.981	0.013
DCH7	DCH	-9	2	chr02_34339480	chr02_34439490	34339480	34439490	100.011	603	0.166	0.983	0.015
DCH7	DCH	-9	2	chr02_36207397	chr02_36332460	36207397	36332460	125.064	597	0.209	0.965	0.008
DCH7	DCH	-9	2	chr02_36361803	chr02_36466084	36361803	36466084	104.282	569	0.183	0.972	0.005
DCH7	DCH	-9	2	chr02_36917487	chr02_37070171	36917487	37070171	152.685	784	0.195	0.972	0.011
DCH7	DCH	-9	2	chr02_37131358	chr02_37258239	37131358	37258239	126.882	702	0.181	0.974	0.011
DCH7	DCH	-9	2	chr02_37661267	chr02_37782941	37661267	37782941	121.675	1099	0.111	0.979	0.007
DCH7	DCH	-9	2	chr02_38241394	chr02_38352936	38241394	38352936	111.543	450	0.248	0.962	0.013
DCH7	DCH	-9	2	chr02_38976142	chr02_39104238	38976142	39104238	128.097	2160	0.059	0.987	0.004
DCH7	DCH	-9	2	chr02_39625236	chr02_39755745	39625236	39755745	130.51	671	0.195	0.963	0.019
DCH7	DCH	-9	2	chr02_40015933	chr02_40132081	40015933	40132081	116.149	700	0.166	0.984	0.01
DCH7	DCH	-9	2	chr02_40530627	chr02_40635845	40530627	40635845	105.219	825	0.128	0.989	0.007
DCH7	DCH	-9	2	chr02_41083855	chr02_41225929	41083855	41225929	142.075	604	0.235	0.98	0.007
DCH7	DCH	-9	2	chr02_41481004	chr02_41610274	41481004	41610274	129.271	1490	0.087	0.973	0.011
DCH7	DCH	-9	2	chr02_42504099	chr02_42628385	42504099	42628385	124.287	621	0.2	0.977	0.011
DCH7	DCH	-9	2	chr02_44627955	chr02_44759310	44627955	44759310	131.356	2978	0.044	0.996	0.002
DCH7	DCH	-9	2	chr02_45402770	chr02_45543056	45402770	45543056	140.287	954	0.147	0.984	0.007
DCH7	DCH	-9	2	chr02_47529446	chr02_47629834	47529446	47629834	100.389	447	0.225	0.951	0.02
DCH7	DCH	-9	2	chr02_53340480	chr02_53505113	53340480	53505113	164.634	1398	0.118	0.987	0.011
DCH7	DCH	-9	2	chr02_54627346	chr02_54906982	54627346	54906982	279.637	1106	0.253	0.976	0.01
DCH7	DCH	-9	2	chr02_55063124	chr02_55184784	55063124	55184784	121.661	376	0.324	0.984	0.011
DCH7	DCH	-9	2	chr02_55185335	chr02_55319714	55185335	55319714	134.38	818	0.164	0.984	0.01
DCH7	DCH	-9	3	chr03_57869	chr03_197428	57869	197428	139.56	765	0.182	0.975	0.004
DCH7	DCH	-9	3	chr03_241058	chr03_461488	241058	461488	220.431	1323	0.167	0.978	0.003
DCH7	DCH	-9	3	chr03_1502022	chr03_1696798	1502022	1696798	194.777	5120	0.038	0.983	0.002
DCH7	DCH	-9	3	chr03_3222564	chr03_3344847	3222564	3344847	122.284	2353	0.052	0.986	0.001
DCH7	DCH	-9	3	chr03_4250046	chr03_4361148	4250046	4361148	111.103	894	0.124	0.975	0.003
DCH7	DCH	-9	3	chr03_4481075	chr03_4604369	4481075	4604369	123.295	539	0.229	0.97	0.013
DCH7	DCH	-9	3	chr03_5555836	chr03_5661532	5555836	5661532	105.697	110	0.961	0.973	0.027
DCH7	DCH	-9	3	chr03_6747399	chr03_6865639	6747399	6865639	118.241	3246	0.036	0.987	0
DCH7	DCH	-9	3	chr03_7598113	chr03_7718783	7598113	7718783	120.671	1247	0.097	0.978	0.018
DCH7	DCH	-9	3	chr03_13013061	chr03_13174087	13013061	13174087	161.027	933	0.173	0.971	0.015
DCH7	DCH	-9	3	chr03_14101675	chr03_14237583	14101675	14237583	135.909	1051	0.129	0.977	0.016
DCH7	DCH	-9	3	chr03_37773483	chr03_37874876	37773483	37874876	101.394	1327	0.076	0.983	0.008
DCH7	DCH	-9	3	chr03_47301203	chr03_47499802	47301203	47499802	198.6	2195	0.09	0.989	0.003
DCH7	DCH	-9	3	chr03_51695110	chr03_51931768	51695110	51931768	236.659	1295	0.183	0.954	0.011
DCH7	DCH	-9	3	chr03_51932057	chr03_52057504	51932057	52057504	125.448	439	0.286	0.959	0.005
DCH7	DCH	-9	3	chr03_52173983	chr03_52335492	52173983	52335492	161.51	908	0.178	0.977	0.009
DCH7	DCH	-9	3	chr03_52335534	chr03_52436105	52335534	52436105	100.572	868	0.116	0.986	0.005
DCH7	DCH	-9	3	chr03_52753072	chr03_52893848	52753072	52893848	140.777	2066	0.068	0.99	0.002
DCH7	DCH	-9	4	chr04_191492	chr04_365644	191492	365644	174.153	817	0.213	0.977	0.012
DCH7	DCH	-9	4	chr04_370127	chr04_515523	370127	515523	145.397	636	0.229	0.981	0.006
DCH7	DCH	-9	4	chr04_628311	chr04_739094	628311	739094	110.784	781	0.142	0.972	0.004
DCH7	DCH	-9	4	chr04_1469933	chr04_1814417	1469933	1814417	344.485	3735	0.092	0.983	0.004
DCH7	DCH	-9	4	chr04_1880076	chr04_2212050	1880076	2212050	331.975	3609	0.092	0.99	0.004
DCH7	DCH	-9	4	chr04_2485955	chr04_2616066	2485955	2616066	130.112	1021	0.127	0.983	0.004
DCH7	DCH	-9	4	chr04_3327187	chr04_3497482	3327187	3497482	170.296	2001	0.085	0.991	0.004
DCH7	DCH	-9	4	chr04_3974536	chr04_4078794	3974536	4078794	104.259	813	0.128	0.994	0.004
DCH7	DCH	-9	4	chr04_4487351	chr04_4593272	4487351	4593272	105.922	1817	0.058	0.992	0.006
DCH7	DCH	-9	4	chr04_5139279	chr04_5358359	5139279	5358359	219.081	1631	0.134	0.971	0.007
DCH7	DCH	-9	4	chr04_5521788	chr04_5682019	5521788	5682019	160.232	977	0.164	0.992	0.003
DCH7	DCH	-9	4	chr04_8273575	chr04_8418889	8273575	8418889	145.315	1162	0.125	0.988	0.004
DCH7	DCH	-9	4	chr04_9590097	chr04_9772675	9590097	9772675	182.579	1386	0.132	0.989	0.003
DCH7	DCH	-9	4	chr04_10507823	chr04_10642764	10507823	10642764	134.942	476	0.283	0.937	0.015
DCH7	DCH	-9	4	chr04_11428327	chr04_11639532	11428327	11639532	211.206	1224	0.173	0.979	0.009
DCH7	DCH	-9	4	chr04_12022088	chr04_12127285	12022088	12127285	105.198	745	0.141	0.969	0.009
DCH7	DCH	-9	4	chr04_12374176	chr04_12476198	12374176	12476198	102.023	808	0.126	0.978	0.009
DCH7	DCH	-9	4	chr04_12895990	chr04_13039351	12895990	13039351	143.362	553	0.259	0.989	0.005
DCH7	DCH	-9	4	chr04_13041181	chr04_13147879	13041181	13147879	106.699	373	0.286	0.971	0.008
DCH7	DCH	-9	4	chr04_14564593	chr04_14697155	14564593	14697155	132.563	793	0.167	0.986	0.008
DCH7	DCH	-9	4	chr04_16837289	chr04_16941678	16837289	16941678	104.39	826	0.126	0.966	0.01
DCH7	DCH	-9	4	chr04_17307709	chr04_17425713	17307709	17425713	118.005	869	0.136	0.992	0.003
DCH7	DCH	-9	4	chr04_17620090	chr04_17745176	17620090	17745176	125.087	863	0.145	0.975	0.008
DCH7	DCH	-9	4	chr04_18339107	chr04_18478974	18339107	18478974	139.868	631	0.222	0.967	0.011
DCH7	DCH	-9	4	chr04_18480758	chr04_18621017	18480758	18621017	140.26	825	0.17	0.976	0.013
DCH7	DCH	-9	4	chr04_19241816	chr04_19356368	19241816	19356368	114.553	493	0.232	0.994	0.004
DCH7	DCH	-9	4	chr04_21709177	chr04_21820932	21709177	21820932	111.756	177	0.631	0.944	0.034
DCH7	DCH	-9	4	chr04_22843855	chr04_22947536	22843855	22947536	103.682	324	0.32	0.972	0.012
DCH7	DCH	-9	4	chr04_23238380	chr04_23389175	23238380	23389175	150.796	768	0.196	0.96	0.01
DCH7	DCH	-9	4	chr04_27258152	chr04_27360906	27258152	27360906	102.755	162	0.634	0.932	0.025
DCH7	DCH	-9	4	chr04_27572605	chr04_27764137	27572605	27764137	191.533	397	0.482	0.897	0.035
DCH7	DCH	-9	4	chr04_27827699	chr04_27956602	27827699	27956602	128.904	54	2.387	0.648	0.019
DCH7	DCH	-9	4	chr04_28926755	chr04_29029004	28926755	29029004	102.25	621	0.165	0.979	0.019
DCH7	DCH	-9	4	chr04_29550899	chr04_29756673	29550899	29756673	205.775	1040	0.198	0.968	0.006
DCH7	DCH	-9	4	chr04_33447403	chr04_33547528	33447403	33547528	100.126	430	0.233	0.981	0.012
DCH7	DCH	-9	4	chr04_35052209	chr04_35175380	35052209	35175380	123.172	940	0.131	0.983	0.012
DCH7	DCH	-9	4	chr04_35917236	chr04_36019257	35917236	36019257	102.022	506	0.202	0.98	0.012
DCH7	DCH	-9	4	chr04_39394124	chr04_39520639	39394124	39520639	126.516	860	0.147	0.983	0.013
DCH7	DCH	-9	4	chr04_42191835	chr04_42297475	42191835	42297475	105.641	535	0.197	0.968	0.019
DCH7	DCH	-9	4	chr04_42509324	chr04_42618904	42509324	42618904	109.581	404	0.271	0.985	0.005
DCH7	DCH	-9	4	chr04_42753008	chr04_42858340	42753008	42858340	105.333	588	0.179	0.976	0.014
DCH7	DCH	-9	4	chr04_42879687	chr04_42995311	42879687	42995311	115.625	685	0.169	0.958	0.018
DCH7	DCH	-9	4	chr04_45324140	chr04_45429820	45324140	45429820	105.681	709	0.149	0.976	0.011
DCH7	DCH	-9	4	chr04_45819543	chr04_45930962	45819543	45930962	111.42	620	0.18	0.96	0.016
DCH7	DCH	-9	4	chr04_47103171	chr04_47236201	47103171	47236201	133.031	583	0.228	0.99	0.007
DCH7	DCH	-9	4	chr04_47811951	chr04_47928639	47811951	47928639	116.689	886	0.132	0.986	0.006
DCH7	DCH	-9	4	chr04_47928886	chr04_48093575	47928886	48093575	164.69	709	0.232	0.97	0.01
DCH7	DCH	-9	4	chr04_48418373	chr04_48604790	48418373	48604790	186.418	879	0.212	0.944	0.007
DCH7	DCH	-9	4	chr04_48988514	chr04_49096163	48988514	49096163	107.65	491	0.219	0.963	0.012
DCH7	DCH	-9	4	chr04_51438146	chr04_51652399	51438146	51652399	214.254	1147	0.187	0.968	0.008
DCH7	DCH	-9	4	chr04_52770005	chr04_53071927	52770005	53071927	301.923	3258	0.093	0.992	0.003
DCH7	DCH	-9	4	chr04_53674490	chr04_53795523	53674490	53795523	121.034	622	0.195	0.981	0.005
DCH7	DCH	-9	4	chr04_54612261	chr04_54723393	54612261	54723393	111.133	612	0.182	0.969	0.008
DCH7	DCH	-9	4	chr04_55292440	chr04_55392663	55292440	55392663	100.224	861	0.116	0.984	0.007
DCH7	DCH	-9	4	chr04_55918644	chr04_56025430	55918644	56025430	106.787	529	0.202	0.977	0.008
DCH7	DCH	-9	4	chr04_56626991	chr04_56752030	56626991	56752030	125.04	823	0.152	0.982	0.009
DCH7	DCH	-9	4	chr04_56790544	chr04_56919157	56790544	56919157	128.614	1179	0.109	0.993	0.004
DCH7	DCH	-9	4	chr04_57693271	chr04_57827488	57693271	57827488	134.218	91	1.475	0.934	0.055
DCH7	DCH	-9	4	chr04_57902348	chr04_58007661	57902348	58007661	105.314	799	0.132	0.967	0.001
DCH7	DCH	-9	4	chr04_58215661	chr04_58367569	58215661	58367569	151.909	974	0.156	0.976	0.007
DCH7	DCH	-9	4	chr04_58405650	chr04_58569723	58405650	58569723	164.074	915	0.179	0.97	0.009
DCH7	DCH	-9	4	chr04_59310383	chr04_59541214	59310383	59541214	230.832	1366	0.169	0.98	0.007
DCH7	DCH	-9	4	chr04_60079289	chr04_60223870	60079289	60223870	144.582	954	0.152	0.956	0.005
DCH7	DCH	-9	4	chr04_60318511	chr04_60540259	60318511	60540259	221.749	1617	0.137	0.981	0.005
DCH7	DCH	-9	4	chr04_60572511	chr04_60681674	60572511	60681674	109.164	572	0.191	0.981	0.01
DCH7	DCH	-9	4	chr04_61221988	chr04_61327512	61221988	61327512	105.525	592	0.178	0.976	0.012
DCH7	DCH	-9	4	chr04_61537181	chr04_61645684	61537181	61645684	108.504	1341	0.081	0.981	0.01
DCH7	DCH	-9	4	chr04_62558661	chr04_62672943	62558661	62672943	114.283	1185	0.096	0.994	0.004
DCH7	DCH	-9	4	chr04_63861233	chr04_64029614	63861233	64029614	168.382	2827	0.06	0.988	0.002
DCH7	DCH	-9	4	chr04_64254583	chr04_64374479	64254583	64374479	119.897	1098	0.109	0.978	0.005
DCH7	DCH	-9	4	chr04_65402013	chr04_65519689	65402013	65519689	117.677	666	0.177	0.983	0.011
DCH7	DCH	-9	4	chr04_65519807	chr04_65649186	65519807	65649186	129.38	641	0.202	0.942	0.016
DCH7	DCH	-9	4	chr04_65732965	chr04_65841298	65732965	65841298	108.334	455	0.238	0.974	0.004
DCH7	DCH	-9	4	chr04_65923355	chr04_66028078	65923355	66028078	104.724	652	0.161	0.975	0.014
DCH7	DCH	-9	5	chr05_905786	chr05_1013703	905786	1013703	107.918	879	0.123	0.985	0.008
DCH7	DCH	-9	5	chr05_1074377	chr05_1182329	1074377	1182329	107.953	882	0.122	0.967	0.003
DCH7	DCH	-9	5	chr05_6314833	chr05_6417750	6314833	6417750	102.918	353	0.292	0.949	0.02
DCH7	DCH	-9	5	chr05_8145405	chr05_8291869	8145405	8291869	146.465	614	0.239	0.971	0.02
DCH7	DCH	-9	5	chr05_12783442	chr05_12894369	12783442	12894369	110.928	602	0.184	0.957	0.018
DCH7	DCH	-9	5	chr05_13015456	chr05_13152326	13015456	13152326	136.871	1373	0.1	0.98	0.008
DCH7	DCH	-9	5	chr05_13264103	chr05_13491191	13264103	13491191	227.089	1590	0.143	0.978	0.009
DCH7	DCH	-9	5	chr05_13491329	chr05_13598883	13491329	13598883	107.555	418	0.257	0.983	0.012
DCH7	DCH	-9	5	chr05_14039432	chr05_14143184	14039432	14143184	103.753	711	0.146	0.975	0.01
DCH7	DCH	-9	5	chr05_15143659	chr05_15256846	15143659	15256846	113.188	886	0.128	0.976	0.003
DCH7	DCH	-9	5	chr05_15356889	chr05_15563882	15356889	15563882	206.994	1706	0.121	0.982	0.006
DCH7	DCH	-9	5	chr05_15941750	chr05_16070911	15941750	16070911	129.162	1604	0.081	0.976	0.011
DCH7	DCH	-9	5	chr05_17042158	chr05_17192267	17042158	17192267	150.11	656	0.229	0.983	0.005
DCH7	DCH	-9	5	chr05_17480222	chr05_17676887	17480222	17676887	196.666	784	0.251	0.972	0.006
DCH7	DCH	-9	5	chr05_20853787	chr05_20985062	20853787	20985062	131.276	421	0.312	0.948	0.019
DCH7	DCH	-9	5	chr05_21411168	chr05_21521209	21411168	21521209	110.042	314	0.35	0.971	0.016
DCH7	DCH	-9	5	chr05_24179178	chr05_24374546	24179178	24374546	195.369	678	0.288	0.966	0.016
DCH7	DCH	-9	5	chr05_24510171	chr05_24621031	24510171	24621031	110.861	542	0.205	0.98	0.013
DCH7	DCH	-9	5	chr05_26527568	chr05_26706717	26527568	26706717	179.15	784	0.229	0.985	0.008
DCH7	DCH	-9	5	chr05_27367525	chr05_27468548	27367525	27468548	101.024	669	0.151	0.985	0.009
DCH7	DCH	-9	5	chr05_28481405	chr05_28582231	28481405	28582231	100.827	370	0.273	0.951	0.011
DCH7	DCH	-9	5	chr05_29688073	chr05_29805000	29688073	29805000	116.928	528	0.221	0.966	0.015
DCH7	DCH	-9	5	chr05_30963826	chr05_31083431	30963826	31083431	119.606	380	0.315	0.937	0.021
DCH7	DCH	-9	5	chr05_31398741	chr05_31523429	31398741	31523429	124.689	313	0.398	0.891	0.019
DCH7	DCH	-9	5	chr05_31523780	chr05_31681347	31523780	31681347	157.568	335	0.47	0.931	0.012
DCH7	DCH	-9	5	chr05_32791086	chr05_32925716	32791086	32925716	134.631	664	0.203	0.956	0.009
DCH7	DCH	-9	5	chr05_34104013	chr05_34210362	34104013	34210362	106.35	264	0.403	0.97	0.011
DCH7	DCH	-9	5	chr05_35503620	chr05_35607910	35503620	35607910	104.291	180	0.579	0.906	0.033
DCH7	DCH	-9	5	chr05_37237595	chr05_37343616	37237595	37343616	106.022	647	0.164	0.943	0.012
DCH7	DCH	-9	5	chr05_37537488	chr05_37791375	37537488	37791375	253.888	2161	0.117	0.977	0.007
DCH7	DCH	-9	5	chr05_37833235	chr05_37941429	37833235	37941429	108.195	478	0.226	0.99	0.01
DCH7	DCH	-9	5	chr05_38620445	chr05_38739738	38620445	38739738	119.294	1631	0.073	0.988	0.004
DCH7	DCH	-9	5	chr05_38950614	chr05_39064609	38950614	39064609	113.996	556	0.205	0.98	0.009
DCH7	DCH	-9	5	chr05_41200953	chr05_41312431	41200953	41312431	111.479	562	0.198	0.97	0.014
DCH7	DCH	-9	5	chr05_47622800	chr05_47739961	47622800	47739961	117.162	901	0.13	0.967	0.004
DCH7	DCH	-9	5	chr05_52471856	chr05_52591943	52471856	52591943	120.088	526	0.228	0.99	0.006
DCH7	DCH	-9	5	chr05_52976639	chr05_53088548	52976639	53088548	111.91	1241	0.09	0.991	0.005
DCH7	DCH	-9	5	chr05_53590698	chr05_53703496	53590698	53703496	112.799	867	0.13	0.98	0.008
DCH7	DCH	-9	6	chr06_480796	chr06_617017	480796	617017	136.222	687	0.198	0.978	0.012
DCH7	DCH	-9	6	chr06_779652	chr06_925083	779652	925083	145.432	1009	0.144	0.986	0.006
DCH7	DCH	-9	6	chr06_13360115	chr06_13469683	13360115	13469683	109.569	105	1.044	0.952	0.038
DCH7	DCH	-9	6	chr06_13540424	chr06_13695402	13540424	13695402	154.979	89	1.741	0.843	0.056
DCH7	DCH	-9	6	chr06_14149050	chr06_14253467	14149050	14253467	104.418	339	0.308	0.909	0.032
DCH7	DCH	-9	6	chr06_15048435	chr06_15177100	15048435	15177100	128.666	1573	0.082	0.972	0.015
DCH7	DCH	-9	6	chr06_17592861	chr06_17730760	17592861	17730760	137.9	103	1.339	0.893	0.039
DCH7	DCH	-9	6	chr06_18662723	chr06_18764456	18662723	18764456	101.734	94	1.082	0.84	0.053
DCH7	DCH	-9	6	chr06_20076382	chr06_20184345	20076382	20184345	107.964	51	2.117	0.882	0.059
DCH7	DCH	-9	6	chr06_21719217	chr06_22010020	21719217	22010020	290.804	44	6.609	0.955	0.045
DCH7	DCH	-9	6	chr06_22013913	chr06_22135870	22013913	22135870	121.958	40	3.049	0.95	0.05
DCH7	DCH	-9	6	chr06_22252000	chr06_22469510	22252000	22469510	217.511	75	2.9	0.813	0.04
DCH7	DCH	-9	6	chr06_23092455	chr06_23300122	23092455	23300122	207.668	74	2.806	0.959	0.041
DCH7	DCH	-9	6	chr06_23302342	chr06_23596077	23302342	23596077	293.736	106	2.771	0.953	0.038
DCH7	DCH	-9	6	chr06_24492594	chr06_24596530	24492594	24596530	103.937	40	2.598	0.875	0.05
DCH7	DCH	-9	6	chr06_25128295	chr06_25311072	25128295	25311072	182.778	50	3.656	0.76	0.04
DCH7	DCH	-9	6	chr06_30910490	chr06_31014087	30910490	31014087	103.598	783	0.132	0.971	0.026
DCH7	DCH	-9	6	chr06_48391692	chr06_48509723	48391692	48509723	118.032	800	0.148	0.973	0.004
DCH7	DCH	-9	6	chr06_48567746	chr06_48759850	48567746	48759850	192.105	1989	0.097	0.99	0.007
DCH7	DCH	-9	6	chr06_48759884	chr06_48862283	48759884	48862283	102.4	1296	0.079	0.992	0.005
DCH7	DCH	-9	6	chr06_50219745	chr06_50388384	50219745	50388384	168.64	1040	0.162	0.963	0.01
DCH7	DCH	-9	6	chr06_50424933	chr06_50537148	50424933	50537148	112.216	1024	0.11	0.986	0.003
DCH7	DCH	-9	6	chr06_50626394	chr06_50844452	50626394	50844452	218.059	939	0.232	0.969	0.011
DCH7	DCH	-9	6	chr06_50847532	chr06_50949989	50847532	50949989	102.458	646	0.159	0.978	0.005
DCH7	DCH	-9	6	chr06_51736502	chr06_51910176	51736502	51910176	173.675	2158	0.08	0.989	0.002
DCH7	DCH	-9	6	chr06_52018321	chr06_52166390	52018321	52166390	148.07	914	0.162	0.986	0.005
DCH7	DCH	-9	6	chr06_52900841	chr06_53020530	52900841	53020530	119.69	695	0.172	0.99	0.003
DCH7	DCH	-9	6	chr06_53347937	chr06_53462214	53347937	53462214	114.278	692	0.165	0.974	0.012
DCH7	DCH	-9	6	chr06_53546698	chr06_53672463	53546698	53672463	125.766	1289	0.098	0.98	0.007
DCH7	DCH	-9	6	chr06_53765902	chr06_53886689	53765902	53886689	120.788	1067	0.113	0.981	0.005
DCH7	DCH	-9	6	chr06_53977525	chr06_54080876	53977525	54080876	103.352	905	0.114	0.993	0.003
DCH7	DCH	-9	6	chr06_54080916	chr06_54240237	54080916	54240237	159.322	527	0.302	0.968	0.004
DCH7	DCH	-9	6	chr06_55003199	chr06_55179566	55003199	55179566	176.368	1115	0.158	0.981	0.004
DCH7	DCH	-9	6	chr06_55579684	chr06_55687155	55579684	55687155	107.472	961	0.112	0.988	0.004
DCH7	DCH	-9	6	chr06_55687320	chr06_55795007	55687320	55795007	107.688	915	0.118	0.981	0.008
DCH7	DCH	-9	6	chr06_55979701	chr06_56100017	55979701	56100017	120.317	549	0.219	0.989	0.007
DCH7	DCH	-9	6	chr06_56161961	chr06_56282177	56161961	56282177	120.217	1699	0.071	0.981	0.005
DCH7	DCH	-9	6	chr06_56500139	chr06_56690721	56500139	56690721	190.583	1153	0.165	0.956	0.009
DCH7	DCH	-9	6	chr06_57244787	chr06_57358899	57244787	57358899	114.113	536	0.213	0.951	0.007
DCH7	DCH	-9	6	chr06_57607887	chr06_57786595	57607887	57786595	178.709	1363	0.131	0.974	0.004
DCH7	DCH	-9	7	chr07_129230	chr07_243596	129230	243596	114.367	559	0.205	0.952	0.023
DCH7	DCH	-9	7	chr07_336898	chr07_498554	336898	498554	161.657	658	0.246	0.957	0.014
DCH7	DCH	-9	7	chr07_1005007	chr07_1124390	1005007	1124390	119.384	597	0.2	0.983	0.005
DCH7	DCH	-9	7	chr07_1326801	chr07_1490248	1326801	1490248	163.448	1154	0.142	0.975	0.005
DCH7	DCH	-9	7	chr07_1500124	chr07_1605182	1500124	1605182	105.059	1371	0.077	0.996	0.003
DCH7	DCH	-9	7	chr07_1747876	chr07_1869071	1747876	1869071	121.196	524	0.231	0.989	0.008
DCH7	DCH	-9	7	chr07_2391254	chr07_2567041	2391254	2567041	175.788	1110	0.158	0.97	0.005
DCH7	DCH	-9	7	chr07_2692931	chr07_2801033	2692931	2801033	108.103	559	0.193	0.971	0.014
DCH7	DCH	-9	7	chr07_3198130	chr07_3302795	3198130	3302795	104.666	598	0.175	0.963	0.01
DCH7	DCH	-9	7	chr07_3507304	chr07_3623596	3507304	3623596	116.293	503	0.231	0.974	0.008
DCH7	DCH	-9	7	chr07_3624789	chr07_3737372	3624789	3737372	112.584	982	0.115	0.99	0.002
DCH7	DCH	-9	7	chr07_3893702	chr07_4037431	3893702	4037431	143.73	880	0.163	0.975	0.006
DCH7	DCH	-9	7	chr07_4373410	chr07_4530147	4373410	4530147	156.738	913	0.172	0.978	0.009
DCH7	DCH	-9	7	chr07_4601659	chr07_4720387	4601659	4720387	118.729	676	0.176	0.979	0.006
DCH7	DCH	-9	7	chr07_5747927	chr07_5877328	5747927	5877328	129.402	317	0.408	0.965	0.009
DCH7	DCH	-9	7	chr07_5935656	chr07_6062636	5935656	6062636	126.981	1248	0.102	0.97	0.006
DCH7	DCH	-9	7	chr07_6520007	chr07_6621730	6520007	6621730	101.724	1435	0.071	0.978	0.005
DCH7	DCH	-9	7	chr07_6626511	chr07_6795671	6626511	6795671	169.161	2943	0.057	0.996	0.002
DCH7	DCH	-9	7	chr07_8049129	chr07_8216953	8049129	8216953	167.825	1092	0.154	0.995	0.002
DCH7	DCH	-9	7	chr07_8952800	chr07_9103002	8952800	9103002	150.203	1106	0.136	0.997	0.003
DCH7	DCH	-9	7	chr07_9109165	chr07_9237563	9109165	9237563	128.399	288	0.446	0.993	0.007
DCH7	DCH	-9	7	chr07_9303796	chr07_9412580	9303796	9412580	108.785	1062	0.102	0.991	0.003
DCH7	DCH	-9	7	chr07_9491696	chr07_9711911	9491696	9711911	220.216	2720	0.081	0.987	0.002
DCH7	DCH	-9	7	chr07_10539526	chr07_10641538	10539526	10641538	102.013	634	0.161	0.986	0.008
DCH7	DCH	-9	7	chr07_11097986	chr07_11257221	11097986	11257221	159.236	1926	0.083	0.997	0.002
DCH7	DCH	-9	7	chr07_11950844	chr07_12067344	11950844	12067344	116.501	240	0.485	0.938	0.033
DCH7	DCH	-9	7	chr07_13596937	chr07_13719995	13596937	13719995	123.059	584	0.211	0.993	0.007
DCH7	DCH	-9	7	chr07_13905833	chr07_14046741	13905833	14046741	140.909	1873	0.075	0.988	0.007
DCH7	DCH	-9	7	chr07_14088183	chr07_14210391	14088183	14210391	122.209	1092	0.112	0.989	0.006
DCH7	DCH	-9	7	chr07_15913302	chr07_16023839	15913302	16023839	110.538	2335	0.047	0.985	0.009
DCH7	DCH	-9	7	chr07_18384150	chr07_18488057	18384150	18488057	103.908	467	0.223	0.97	0.015
DCH7	DCH	-9	7	chr07_19032585	chr07_19155409	19032585	19155409	122.825	1221	0.101	0.986	0.011
DCH7	DCH	-9	7	chr07_33291095	chr07_33412804	33291095	33412804	121.71	427	0.285	0.963	0.019
DCH7	DCH	-9	7	chr07_33451414	chr07_33556932	33451414	33556932	105.519	651	0.162	0.959	0.012
DCH7	DCH	-9	7	chr07_33766313	chr07_33877170	33766313	33877170	110.858	382	0.29	0.953	0.021
DCH7	DCH	-9	7	chr07_33904860	chr07_34006634	33904860	34006634	101.775	249	0.409	0.96	0.028
DCH7	DCH	-9	7	chr07_34364041	chr07_34464779	34364041	34464779	100.739	329	0.306	0.945	0.021
DCH7	DCH	-9	7	chr07_35508108	chr07_35676047	35508108	35676047	167.94	721	0.233	0.969	0.015
DCH7	DCH	-9	7	chr07_41860175	chr07_41980839	41860175	41980839	120.665	439	0.275	0.97	0.023
DCH7	DCH	-9	7	chr07_46306630	chr07_46497926	46306630	46497926	191.297	1764	0.108	0.985	0.007
DCH7	DCH	-9	7	chr07_47314248	chr07_47432203	47314248	47432203	117.956	365	0.323	0.945	0.022
DCH7	DCH	-9	8	chr08_374306	chr08_474355	374306	474355	100.05	1155	0.087	0.971	0.024
DCH7	DCH	-9	8	chr08_2463267	chr08_2594356	2463267	2594356	131.09	756	0.173	0.966	0.011
DCH7	DCH	-9	8	chr08_2594707	chr08_2717931	2594707	2717931	123.225	1134	0.109	0.987	0.004
DCH7	DCH	-9	8	chr08_2718194	chr08_2824285	2718194	2824285	106.092	1041	0.102	0.993	0.002
DCH7	DCH	-9	8	chr08_2863328	chr08_2965553	2863328	2965553	102.226	1507	0.068	0.99	0.001
DCH7	DCH	-9	8	chr08_3224322	chr08_3355263	3224322	3355263	130.942	1462	0.09	0.993	0.003
DCH7	DCH	-9	8	chr08_3555059	chr08_3679801	3555059	3679801	124.743	1471	0.085	0.981	0.011
DCH7	DCH	-9	8	chr08_4213051	chr08_4349229	4213051	4349229	136.179	1536	0.089	0.992	0.001
DCH7	DCH	-9	8	chr08_4448007	chr08_4632827	4448007	4632827	184.821	1121	0.165	0.99	0.004
DCH7	DCH	-9	8	chr08_4818036	chr08_4983706	4818036	4983706	165.671	2770	0.06	0.994	0.001
DCH7	DCH	-9	8	chr08_4985090	chr08_5090448	4985090	5090448	105.359	1108	0.095	0.996	0.003
DCH7	DCH	-9	8	chr08_5090610	chr08_5273472	5090610	5273472	182.863	1221	0.15	0.99	0.002
DCH7	DCH	-9	8	chr08_5496721	chr08_5601379	5496721	5601379	104.659	1189	0.088	0.994	0.002
DCH7	DCH	-9	8	chr08_5601620	chr08_5781033	5601620	5781033	179.414	2171	0.083	0.985	0.005
DCH7	DCH	-9	8	chr08_5837076	chr08_5956379	5837076	5956379	119.304	2277	0.052	0.986	0.002
DCH7	DCH	-9	8	chr08_6005508	chr08_6136769	6005508	6136769	131.262	180	0.729	0.978	0.017
DCH7	DCH	-9	8	chr08_6630238	chr08_6840767	6630238	6840767	210.53	1962	0.107	0.983	0.004
DCH7	DCH	-9	8	chr08_7368833	chr08_7477161	7368833	7477161	108.329	851	0.127	0.986	0.005
DCH7	DCH	-9	8	chr08_7587712	chr08_7780587	7587712	7780587	192.876	584	0.33	0.986	0.009
DCH7	DCH	-9	8	chr08_8725085	chr08_8828365	8725085	8828365	103.281	686	0.151	0.99	0.006
DCH7	DCH	-9	8	chr08_9596401	chr08_9726741	9596401	9726741	130.341	580	0.225	0.981	0.005
DCH7	DCH	-9	8	chr08_9736312	chr08_9842027	9736312	9842027	105.716	453	0.233	0.971	0.02
DCH7	DCH	-9	8	chr08_10094351	chr08_10200002	10094351	10200002	105.652	632	0.167	0.953	0.005
DCH7	DCH	-9	8	chr08_10260280	chr08_10367371	10260280	10367371	107.092	745	0.144	0.992	0.007
DCH7	DCH	-9	8	chr08_10367393	chr08_10468711	10367393	10468711	101.319	603	0.168	0.95	0.003
DCH7	DCH	-9	8	chr08_10487407	chr08_10705072	10487407	10705072	217.666	1366	0.159	0.988	0.007
DCH7	DCH	-9	8	chr08_11266028	chr08_11366111	11266028	11366111	100.084	485	0.206	0.984	0.014
DCH7	DCH	-9	8	chr08_11516886	chr08_11673028	11516886	11673028	156.143	748	0.209	0.977	0.007
DCH7	DCH	-9	8	chr08_11982038	chr08_12114445	11982038	12114445	132.408	858	0.154	0.973	0.005
DCH7	DCH	-9	8	chr08_12188256	chr08_12315948	12188256	12315948	127.693	1173	0.109	0.981	0.007
DCH7	DCH	-9	8	chr08_13432336	chr08_13593092	13432336	13593092	160.757	653	0.246	0.98	0.011
DCH7	DCH	-9	8	chr08_13658332	chr08_13769113	13658332	13769113	110.782	438	0.253	0.959	0.007
DCH7	DCH	-9	8	chr08_13920561	chr08_14050118	13920561	14050118	129.558	704	0.184	0.963	0.011
DCH7	DCH	-9	8	chr08_15064666	chr08_15193439	15064666	15193439	128.774	580	0.222	0.974	0.007
DCH7	DCH	-9	8	chr08_16460293	chr08_16575779	16460293	16575779	115.487	501	0.231	0.994	0.006
DCH7	DCH	-9	8	chr08_16863666	chr08_16984452	16863666	16984452	120.787	372	0.325	0.984	0.011
DCH7	DCH	-9	8	chr08_18354043	chr08_18545176	18354043	18545176	191.134	851	0.225	0.987	0.005
DCH7	DCH	-9	8	chr08_18848706	chr08_18983945	18848706	18983945	135.24	1359	0.1	0.987	0.006
DCH7	DCH	-9	8	chr08_19552386	chr08_19705508	19552386	19705508	153.123	482	0.318	0.923	0.01
DCH7	DCH	-9	8	chr08_19705557	chr08_19827464	19705557	19827464	121.908	548	0.222	0.971	0.013
DCH7	DCH	-9	8	chr08_20262487	chr08_20377249	20262487	20377249	114.763	454	0.253	0.952	0.029
DCH7	DCH	-9	8	chr08_20855674	chr08_20965722	20855674	20965722	110.049	443	0.248	0.973	0.014
DCH7	DCH	-9	8	chr08_21538287	chr08_21679370	21538287	21679370	141.084	878	0.161	0.974	0.011
DCH7	DCH	-9	8	chr08_23698428	chr08_23808101	23698428	23808101	109.674	221	0.496	0.973	0.014
DCH7	DCH	-9	8	chr08_24436130	chr08_24566713	24436130	24566713	130.584	402	0.325	0.978	0.02
DCH7	DCH	-9	8	chr08_25603262	chr08_25854205	25603262	25854205	250.944	1093	0.23	0.96	0.011
DCH7	DCH	-9	8	chr08_26055061	chr08_26205882	26055061	26205882	150.822	429	0.352	0.949	0.023
DCH7	DCH	-9	8	chr08_27122435	chr08_27226042	27122435	27226042	103.608	184	0.563	0.946	0.027
DCH7	DCH	-9	8	chr08_28015978	chr08_28116149	28015978	28116149	100.172	445	0.225	0.973	0.011
DCH7	DCH	-9	8	chr08_28743649	chr08_28849721	28743649	28849721	106.073	530	0.2	0.975	0.008
DCH7	DCH	-9	8	chr08_29010619	chr08_29209243	29010619	29209243	198.625	1060	0.187	0.99	0.007
DCH7	DCH	-9	8	chr08_30358685	chr08_30491080	30358685	30491080	132.396	553	0.239	0.984	0.009
DCH7	DCH	-9	8	chr08_31375936	chr08_31500034	31375936	31500034	124.099	659	0.188	0.974	0.011
DCH7	DCH	-9	8	chr08_31525236	chr08_31671049	31525236	31671049	145.814	660	0.221	0.926	0.012
DCH7	DCH	-9	8	chr08_32058431	chr08_32167197	32058431	32167197	108.767	500	0.218	0.966	0.02
DCH7	DCH	-9	8	chr08_33147211	chr08_33271430	33147211	33271430	124.22	713	0.174	0.992	0.006
DCH7	DCH	-9	8	chr08_34007018	chr08_34146689	34007018	34146689	139.672	747	0.187	0.988	0.007
DCH7	DCH	-9	8	chr08_34766204	chr08_34881679	34766204	34881679	115.476	495	0.233	0.966	0.016
DCH7	DCH	-9	8	chr08_35545531	chr08_35648464	35545531	35648464	102.934	489	0.21	0.971	0.012
DCH7	DCH	-9	8	chr08_36350422	chr08_36470180	36350422	36470180	119.759	765	0.157	0.987	0.004
DCH7	DCH	-9	8	chr08_40583216	chr08_40689970	40583216	40689970	106.755	148	0.721	0.912	0.02
DCH7	DCH	-9	8	chr08_40906192	chr08_41034810	40906192	41034810	128.619	1087	0.118	0.979	0.011
DCH7	DCH	-9	8	chr08_41183776	chr08_41387080	41183776	41387080	203.305	1286	0.158	0.98	0.009
DCH7	DCH	-9	8	chr08_41779812	chr08_41923094	41779812	41923094	143.283	563	0.254	0.961	0.011
DCH7	DCH	-9	8	chr08_41946901	chr08_42075560	41946901	42075560	128.66	784	0.164	0.974	0.004
DCH7	DCH	-9	8	chr08_42162152	chr08_42286025	42162152	42286025	123.874	782	0.158	0.991	0.004
DCH7	DCH	-9	8	chr08_42812407	chr08_43088317	42812407	43088317	275.911	2381	0.116	0.988	0.005
DCH7	DCH	-9	8	chr08_43201038	chr08_43306606	43201038	43306606	105.569	720	0.147	0.981	0.008
DCH7	DCH	-9	8	chr08_43903917	chr08_44146714	43903917	44146714	242.798	1413	0.172	0.98	0.003
DCH7	DCH	-9	8	chr08_44161430	chr08_44266352	44161430	44266352	104.923	823	0.127	0.985	0.004
DCH7	DCH	-9	8	chr08_44322257	chr08_44510380	44322257	44510380	188.124	1587	0.119	0.984	0.008
DCH7	DCH	-9	8	chr08_44510402	chr08_44678144	44510402	44678144	167.743	766	0.219	0.966	0.017
DCH7	DCH	-9	8	chr08_44786570	chr08_44951813	44786570	44951813	165.244	1141	0.145	0.991	0.003
DCH7	DCH	-9	9	chr09_34488	chr09_181774	34488	181774	147.287	1803	0.082	0.986	0.008
DCH7	DCH	-9	9	chr09_37286705	chr09_37401420	37286705	37401420	114.716	976	0.118	0.984	0.003
DCH7	DCH	-9	9	chr09_37407625	chr09_37519379	37407625	37519379	111.755	932	0.12	0.986	0.008
DCH7	DCH	-9	9	chr09_38224602	chr09_38389406	38224602	38389406	164.805	1167	0.141	0.976	0.004
DCH7	DCH	-9	9	chr09_38485136	chr09_38598682	38485136	38598682	113.547	722	0.157	0.97	0.011
DCH7	DCH	-9	9	chr09_38734201	chr09_38872095	38734201	38872095	137.895	1400	0.098	0.993	0.001
DCH7	DCH	-9	9	chr09_40580378	chr09_40727054	40580378	40727054	146.677	1078	0.136	0.988	0.006
DCH7	DCH	-9	9	chr09_40997733	chr09_41098282	40997733	41098282	100.55	759	0.132	0.98	0.005
DCH7	DCH	-9	9	chr09_41098530	chr09_41218214	41098530	41218214	119.685	981	0.122	0.991	0.003
DCH7	DCH	-9	9	chr09_41218255	chr09_41346249	41218255	41346249	127.995	843	0.152	0.977	0.009
DCH7	DCH	-9	9	chr09_41633251	chr09_41766792	41633251	41766792	133.542	977	0.137	0.982	0.006
DCH7	DCH	-9	9	chr09_41799006	chr09_41930221	41799006	41930221	131.216	941	0.139	0.989	0.003
DCH7	DCH	-9	9	chr09_42381118	chr09_42512807	42381118	42512807	131.69	911	0.145	0.945	0.013
DCH7	DCH	-9	9	chr09_42696653	chr09_42806527	42696653	42806527	109.875	562	0.196	0.956	0.014
DCH7	DCH	-9	9	chr09_42863351	chr09_42987035	42863351	42987035	123.685	954	0.13	0.993	0.003
DCH7	DCH	-9	9	chr09_43242215	chr09_43359786	43242215	43359786	117.572	1267	0.093	0.987	0.006
DCH7	DCH	-9	9	chr09_43480552	chr09_43590729	43480552	43590729	110.178	549	0.201	0.98	0.009
DCH7	DCH	-9	9	chr09_43683900	chr09_43886026	43683900	43886026	202.127	930	0.217	0.983	0.006
DCH7	DCH	-9	9	chr09_44431788	chr09_44533137	44431788	44533137	101.35	866	0.117	0.977	0.003
DCH7	DCH	-9	9	chr09_44856297	chr09_44960274	44856297	44960274	103.978	1162	0.089	0.981	0.005
DCH7	DCH	-9	9	chr09_45102432	chr09_45205771	45102432	45205771	103.34	738	0.14	0.978	0.008
DCH7	DCH	-9	9	chr09_45205878	chr09_45365859	45205878	45365859	159.982	1028	0.156	0.99	0.002
DCH7	DCH	-9	9	chr09_45370561	chr09_45486569	45370561	45486569	116.009	1209	0.096	0.986	0.003
DCH7	DCH	-9	9	chr09_45638960	chr09_45790557	45638960	45790557	151.598	1056	0.144	0.98	0.007
DCH7	DCH	-9	9	chr09_45819550	chr09_45925639	45819550	45925639	106.09	693	0.153	0.99	0.007
DCH7	DCH	-9	9	chr09_46234708	chr09_46360849	46234708	46360849	126.142	776	0.163	0.987	0.005
DCH7	DCH	-9	9	chr09_46867541	chr09_47055039	46867541	47055039	187.499	1632	0.115	0.99	0.002
DCH7	DCH	-9	9	chr09_47179374	chr09_47324284	47179374	47324284	144.911	1718	0.084	0.99	0.006
DCH7	DCH	-9	9	chr09_47386548	chr09_47502993	47386548	47502993	116.446	600	0.194	0.99	0.005
DCH7	DCH	-9	9	chr09_47639520	chr09_47787653	47639520	47787653	148.134	701	0.211	0.956	0.014
DCH7	DCH	-9	9	chr09_47787739	chr09_47927409	47787739	47927409	139.671	2109	0.066	0.991	0.003
DCH7	DCH	-9	9	chr09_47927448	chr09_48041097	47927448	48041097	113.65	769	0.148	0.991	0.003
DCH7	DCH	-9	9	chr09_48041155	chr09_48151814	48041155	48151814	110.66	529	0.209	0.989	0.004
DCH7	DCH	-9	9	chr09_48230740	chr09_48591486	48230740	48591486	360.747	1774	0.203	0.974	0.006
DCH7	DCH	-9	10	chr10_286046	chr10_427598	286046	427598	141.553	822	0.172	0.984	0.006
DCH7	DCH	-9	10	chr10_550043	chr10_666642	550043	666642	116.6	794	0.147	0.982	0.004
DCH7	DCH	-9	10	chr10_666735	chr10_868266	666735	868266	201.532	1274	0.158	0.981	0.008
DCH7	DCH	-9	10	chr10_1200945	chr10_1366121	1200945	1366121	165.177	1805	0.092	0.988	0.006
DCH7	DCH	-9	10	chr10_1494527	chr10_1614456	1494527	1614456	119.93	966	0.124	0.995	0.002
DCH7	DCH	-9	10	chr10_2515517	chr10_2624663	2515517	2624663	109.147	1795	0.061	0.988	0.004
DCH7	DCH	-9	10	chr10_2624887	chr10_2745594	2624887	2745594	120.708	2724	0.044	0.994	0
DCH7	DCH	-9	10	chr10_2948093	chr10_3056492	2948093	3056492	108.4	1535	0.071	0.995	0.001
DCH7	DCH	-9	10	chr10_3322475	chr10_3525115	3322475	3525115	202.641	2374	0.085	0.989	0.004
DCH7	DCH	-9	10	chr10_3700278	chr10_3824969	3700278	3824969	124.692	1465	0.085	0.992	0.002
DCH7	DCH	-9	10	chr10_4286367	chr10_4397502	4286367	4397502	111.136	742	0.15	0.978	0.008
DCH7	DCH	-9	10	chr10_5644251	chr10_5753376	5644251	5753376	109.126	766	0.142	0.983	0.012
DCH7	DCH	-9	10	chr10_6067796	chr10_6194996	6067796	6194996	127.201	1990	0.064	0.986	0.006
DCH7	DCH	-9	10	chr10_6200409	chr10_6320817	6200409	6320817	120.409	891	0.135	0.982	0.003
DCH7	DCH	-9	10	chr10_6455047	chr10_6558983	6455047	6558983	103.937	621	0.167	0.966	0.013
DCH7	DCH	-9	10	chr10_6604860	chr10_6735815	6604860	6735815	130.956	1696	0.077	0.993	0.002
DCH7	DCH	-9	10	chr10_7019305	chr10_7131056	7019305	7131056	111.752	595	0.188	0.985	0.008
DCH7	DCH	-9	10	chr10_7659223	chr10_7780351	7659223	7780351	121.129	2139	0.057	0.992	0.002
DCH7	DCH	-9	10	chr10_8112799	chr10_8257599	8112799	8257599	144.801	1309	0.111	0.992	0.004
DCH7	DCH	-9	10	chr10_9411745	chr10_9522608	9411745	9522608	110.864	1590	0.07	0.994	0.003
DCH7	DCH	-9	10	chr10_9622258	chr10_9786701	9622258	9786701	164.444	1518	0.108	0.979	0.007
DCH7	DCH	-9	10	chr10_9841905	chr10_10059070	9841905	10059070	217.166	2815	0.077	0.991	0.002
DCH7	DCH	-9	10	chr10_10226288	chr10_10364668	10226288	10364668	138.381	1241	0.112	0.985	0.005
DCH7	DCH	-9	10	chr10_10546490	chr10_10651063	10546490	10651063	104.574	1393	0.075	0.983	0.002
DCH7	DCH	-9	10	chr10_12301394	chr10_12412549	12301394	12412549	111.156	880	0.126	0.976	0.003
DCH7	DCH	-9	10	chr10_16447864	chr10_16656265	16447864	16656265	208.402	1407	0.148	0.976	0.009
DCH7	DCH	-9	10	chr10_17032776	chr10_17154804	17032776	17154804	122.029	1935	0.063	0.99	0.005
DCH7	DCH	-9	10	chr10_18020110	chr10_18131862	18020110	18131862	111.753	875	0.128	0.986	0.007
DCH7	DCH	-9	10	chr10_18205203	chr10_18306383	18205203	18306383	101.181	959	0.106	0.989	0.003
DCH7	DCH	-9	10	chr10_20334902	chr10_20451581	20334902	20451581	116.68	381	0.306	0.95	0.01
DCH7	DCH	-9	10	chr10_20665373	chr10_20765513	20665373	20765513	100.141	374	0.268	0.957	0.021
DCH7	DCH	-9	10	chr10_22218691	chr10_22325294	22218691	22325294	106.604	570	0.187	0.97	0.016
DCH7	DCH	-9	10	chr10_23074802	chr10_23182620	23074802	23182620	107.819	673	0.16	0.955	0.007
DCH7	DCH	-9	10	chr10_23834300	chr10_23935823	23834300	23935823	101.524	273	0.372	0.978	0.018
DCH7	DCH	-9	10	chr10_25059673	chr10_25164791	25059673	25164791	105.119	626	0.168	0.976	0.018
DCH7	DCH	-9	10	chr10_25735929	chr10_25855199	25735929	25855199	119.271	376	0.317	0.949	0.032
DCH7	DCH	-9	10	chr10_29890815	chr10_30015099	29890815	30015099	124.285	456	0.273	0.987	0.007
DCH7	DCH	-9	10	chr10_33126731	chr10_33240699	33126731	33240699	113.969	702	0.162	0.974	0.01
DCH7	DCH	-9	10	chr10_33975434	chr10_34085853	33975434	34085853	110.42	1846	0.06	0.99	0.006
DCH7	DCH	-9	10	chr10_34196803	chr10_34317919	34196803	34317919	121.117	3103	0.039	0.991	0.002
DCH7	DCH	-9	10	chr10_34991618	chr10_35296317	34991618	35296317	304.7	712	0.428	0.973	0.007
DCH7	DCH	-9	10	chr10_35396958	chr10_35497769	35396958	35497769	100.812	1524	0.066	0.993	0.005
DCH7	DCH	-9	10	chr10_35918485	chr10_36054925	35918485	36054925	136.441	1008	0.135	0.989	0.008
DCH7	DCH	-9	10	chr10_36559502	chr10_36702761	36559502	36702761	143.26	1591	0.09	0.979	0.009
DCH7	DCH	-9	10	chr10_37119484	chr10_37262956	37119484	37262956	143.473	1902	0.075	0.993	0.005
DCH7	DCH	-9	10	chr10_38844258	chr10_38975134	38844258	38975134	130.877	748	0.175	0.98	0.003
DCH7	DCH	-9	10	chr10_39486231	chr10_39587382	39486231	39587382	101.152	667	0.152	0.964	0.006
DCH7	DCH	-9	11	chr11_1964979	chr11_2095978	1964979	2095978	131	501	0.261	0.962	0.01
DCH7	DCH	-9	11	chr11_5255889	chr11_5369328	5255889	5369328	113.44	416	0.273	0.947	0.024
DCH7	DCH	-9	11	chr11_7138488	chr11_7272459	7138488	7272459	133.972	477	0.281	0.958	0.021
DCH7	DCH	-9	11	chr11_8355917	chr11_8465381	8355917	8465381	109.465	662	0.165	0.97	0.011
DCH7	DCH	-9	11	chr11_10744924	chr11_10852051	10744924	10852051	107.128	367	0.292	0.946	0.014
DCH7	DCH	-9	11	chr11_14984903	chr11_15106214	14984903	15106214	121.312	487	0.249	0.971	0.006
DCH7	DCH	-9	11	chr11_15553663	chr11_15674418	15553663	15674418	120.756	478	0.253	0.977	0.015
DCH7	DCH	-9	11	chr11_19100429	chr11_19225446	19100429	19225446	125.018	285	0.439	0.958	0.018
DCH7	DCH	-9	11	chr11_19656969	chr11_19791960	19656969	19791960	134.992	444	0.304	0.966	0.023
DCH7	DCH	-9	11	chr11_22868585	chr11_22978887	22868585	22978887	110.303	365	0.302	0.964	0.014
DCH7	DCH	-9	11	chr11_26181077	chr11_26282307	26181077	26282307	101.231	307	0.33	0.967	0.016
DCH7	DCH	-9	11	chr11_26502249	chr11_26602693	26502249	26602693	100.445	353	0.285	0.992	0.008
DCH7	DCH	-9	11	chr11_28752077	chr11_28853492	28752077	28853492	101.416	521	0.195	0.969	0.021
DCH7	DCH	-9	11	chr11_31401680	chr11_31505423	31401680	31505423	103.744	780	0.133	0.976	0.013
DCH7	DCH	-9	11	chr11_31505441	chr11_31670542	31505441	31670542	165.102	948	0.174	0.978	0.017
DCH7	DCH	-9	11	chr11_31670585	chr11_31918044	31670585	31918044	247.46	1698	0.146	0.987	0.005
DCH7	DCH	-9	11	chr11_32018256	chr11_32132440	32018256	32132440	114.185	1115	0.102	0.988	0.002
DCH7	DCH	-9	11	chr11_32684437	chr11_32961342	32684437	32961342	276.906	746	0.371	0.93	0.009
DCH7	DCH	-9	11	chr11_36911891	chr11_37192486	36911891	37192486	280.596	2210	0.127	0.985	0.003
DCH7	DCH	-9	11	chr11_37206460	chr11_37325001	37206460	37325001	118.542	2076	0.057	0.987	0.009
DCH7	DCH	-9	11	chr11_37531722	chr11_37636905	37531722	37636905	105.184	631	0.167	0.986	0.005
DCH7	DCH	-9	11	chr11_37697002	chr11_37910800	37697002	37910800	213.799	1568	0.136	0.989	0.003
DCH7	DCH	-9	11	chr11_38149497	chr11_38271669	38149497	38271669	122.173	790	0.155	0.986	0.005
DCH7	DCH	-9	11	chr11_38377694	chr11_38477895	38377694	38477895	100.202	60	1.67	0.833	0.017
DCH7	DCH	-9	11	chr11_38869187	chr11_38977810	38869187	38977810	108.624	673	0.161	0.979	0.006
DCH7	DCH	-9	11	chr11_39505077	chr11_39646044	39505077	39646044	140.968	637	0.221	0.978	0.009
DCH7	DCH	-9	11	chr11_40245361	chr11_40451316	40245361	40451316	205.956	1960	0.105	0.985	0.003
DCH7	DCH	-9	11	chr11_40532654	chr11_40662929	40532654	40662929	130.276	561	0.232	0.973	0.009
DCH7	DCH	-9	11	chr11_41576098	chr11_41698359	41576098	41698359	122.262	2427	0.05	0.994	0.003
DCH7	DCH	-9	11	chr11_41739311	chr11_41902775	41739311	41902775	163.465	469	0.349	0.953	0.023
DCH7	DCH	-9	11	chr11_42247387	chr11_42408746	42247387	42408746	161.36	1462	0.11	0.989	0.005
DCH7	DCH	-9	11	chr11_43084925	chr11_43340436	43084925	43340436	255.512	1272	0.201	0.962	0.007
DCH7	DCH	-9	11	chr11_43340484	chr11_43469134	43340484	43469134	128.651	1045	0.123	0.969	0.006
DCH7	DCH	-9	11	chr11_44819168	chr11_44944476	44819168	44944476	125.309	853	0.147	0.991	0.005
DCH7	DCH	-9	11	chr11_45253142	chr11_45406205	45253142	45406205	153.064	1014	0.151	0.987	0.006
DCH7	DCH	-9	11	chr11_45520974	chr11_45624657	45520974	45624657	103.684	512	0.203	0.963	0.014
DCH7	DCH	-9	11	chr11_45678578	chr11_45825823	45678578	45825823	147.246	991	0.149	0.979	0.007
DCH7	DCH	-9	11	chr11_45925904	chr11_46063514	45925904	46063514	137.611	868	0.159	0.979	0.008
DCH7	DCH	-9	11	chr11_46267584	chr11_46451034	46267584	46451034	183.451	1064	0.172	0.972	0.007
DCH7	DCH	-9	11	chr11_46551904	chr11_46788587	46551904	46788587	236.684	1502	0.158	0.977	0.006
DCH7	DCH	-9	11	chr11_46814135	chr11_47046778	46814135	47046778	232.644	1304	0.178	0.992	0.005
DCH7	DCH	-9	11	chr11_47159908	chr11_47284364	47159908	47284364	124.457	681	0.183	0.968	0.015
DCH7	DCH	-9	11	chr11_47540835	chr11_47670879	47540835	47670879	130.045	1077	0.121	0.991	0.002
DCH7	DCH	-9	11	chr11_47782900	chr11_48006096	47782900	48006096	223.197	1792	0.125	0.99	0.004
DCH7	DCH	-9	11	chr11_48090110	chr11_48191013	48090110	48191013	100.904	501	0.201	0.978	0.006
DCH7	DCH	-9	11	chr11_48220125	chr11_48481585	48220125	48481585	261.461	1244	0.21	0.984	0.01
DCH7	DCH	-9	12	chr12_286578	chr12_508367	286578	508367	221.79	2194	0.101	0.986	0.001
DCH7	DCH	-9	12	chr12_947477	chr12_1261638	947477	1261638	314.162	1316	0.239	0.975	0.013
DCH7	DCH	-9	12	chr12_1459954	chr12_1571870	1459954	1571870	111.917	506	0.221	0.978	0.01
DCH7	DCH	-9	12	chr12_2235668	chr12_2348126	2235668	2348126	112.459	493	0.228	0.959	0.006
DCH7	DCH	-9	12	chr12_2833226	chr12_3016269	2833226	3016269	183.044	2088	0.088	0.99	0.003
DCH7	DCH	-9	12	chr12_3018085	chr12_3170653	3018085	3170653	152.569	2256	0.068	0.988	0.004
DCH7	DCH	-9	12	chr12_3170672	chr12_3312703	3170672	3312703	142.032	1258	0.113	0.992	0.004
DCH7	DCH	-9	12	chr12_3595407	chr12_3717967	3595407	3717967	122.561	983	0.125	0.989	0.002
DCH7	DCH	-9	12	chr12_4473500	chr12_4598500	4473500	4598500	125.001	873	0.143	0.982	0.003
DCH7	DCH	-9	12	chr12_4980291	chr12_5083872	4980291	5083872	103.582	543	0.191	0.991	0.004
DCH7	DCH	-9	12	chr12_5519009	chr12_5655506	5519009	5655506	136.498	934	0.146	0.969	0.017
DCH7	DCH	-9	12	chr12_6192218	chr12_6322607	6192218	6322607	130.39	1078	0.121	0.987	0.006
DCH7	DCH	-9	12	chr12_6387500	chr12_6496392	6387500	6496392	108.893	2200	0.049	0.995	0.002
DCH7	DCH	-9	12	chr12_6505082	chr12_6701192	6505082	6701192	196.111	942	0.208	0.993	0.003
DCH7	DCH	-9	12	chr12_9079028	chr12_9402185	9079028	9402185	323.158	1764	0.183	0.976	0.008
DCH7	DCH	-9	12	chr12_9745099	chr12_9848637	9745099	9848637	103.539	891	0.116	0.99	0.003
DCH7	DCH	-9	12	chr12_10019607	chr12_10153224	10019607	10153224	133.618	475	0.281	0.924	0.017
DCH7	DCH	-9	12	chr12_10553037	chr12_10662700	10553037	10662700	109.664	484	0.227	0.975	0.008
DCH7	DCH	-9	12	chr12_10850594	chr12_11002359	10850594	11002359	151.766	820	0.185	0.978	0.004
DCH7	DCH	-9	12	chr12_12135435	chr12_12289115	12135435	12289115	153.681	1595	0.096	0.979	0.009
DCH7	DCH	-9	12	chr12_13052269	chr12_13193570	13052269	13193570	141.302	835	0.169	0.986	0.008
DCH7	DCH	-9	12	chr12_15177709	chr12_15299465	15177709	15299465	121.757	576	0.211	0.986	0.009
DCH7	DCH	-9	12	chr12_19035172	chr12_19162643	19035172	19162643	127.472	522	0.244	0.944	0.013
DCH7	DCH	-9	12	chr12_19222669	chr12_19329501	19222669	19329501	106.833	951	0.112	0.973	0.014
DCH7	DCH	-9	12	chr12_19329783	chr12_19478110	19329783	19478110	148.328	1442	0.103	0.985	0.008
DCH7	DCH	-9	12	chr12_20154520	chr12_20274334	20154520	20274334	119.815	594	0.202	0.976	0.019
DCH7	DCH	-9	12	chr12_20451948	chr12_20566356	20451948	20566356	114.409	478	0.239	0.977	0.015
DCH7	DCH	-9	12	chr12_20826816	chr12_20967530	20826816	20967530	140.715	601	0.234	0.98	0.003
DCH7	DCH	-9	12	chr12_21840772	chr12_21987978	21840772	21987978	147.207	1462	0.101	0.966	0.006
DCH7	DCH	-9	12	chr12_22142633	chr12_22251000	22142633	22251000	108.368	721	0.15	0.986	0.008
DCH7	DCH	-9	12	chr12_22273861	chr12_22422057	22273861	22422057	148.197	930	0.159	0.986	0.006
DCH7	DCH	-9	12	chr12_23134621	chr12_23242830	23134621	23242830	108.21	470	0.23	0.972	0.006
DCH7	DCH	-9	12	chr12_23324343	chr12_23506572	23324343	23506572	182.23	1852	0.098	0.97	0.008
DCH7	DCH	-9	12	chr12_23552415	chr12_23696091	23552415	23696091	143.677	1027	0.14	0.987	0.007
DCH7	DCH	-9	12	chr12_23822398	chr12_23956589	23822398	23956589	134.192	698	0.192	0.974	0.009
DCH7	DCH	-9	12	chr12_24147779	chr12_24307414	24147779	24307414	159.636	948	0.168	0.983	0.007
DCH7	DCH	-9	12	chr12_24370116	chr12_24563384	24370116	24563384	193.269	1041	0.186	0.974	0.005
DCH7	DCH	-9	12	chr12_24578788	chr12_24703023	24578788	24703023	124.236	451	0.275	0.987	0.013
DCH7	DCH	-9	12	chr12_25008023	chr12_25152974	25008023	25152974	144.952	1776	0.082	0.982	0.007
DCH7	DCH	-9	12	chr12_25220534	chr12_25483487	25220534	25483487	262.954	1195	0.22	0.986	0.005
DCH7	DCH	-9	12	chr12_25483921	chr12_25643483	25483921	25643483	159.563	1253	0.127	0.99	0.002
DCH7	DCH	-9	12	chr12_25693112	chr12_25805697	25693112	25805697	112.586	651	0.173	0.983	0.008
DCH7	DCH	-9	12	chr12_26135157	chr12_26255045	26135157	26255045	119.889	969	0.124	0.994	0.003
DCH7	DCH	-9	12	chr12_26288114	chr12_26390835	26288114	26390835	102.722	625	0.164	0.978	0.006
DCH7	DCH	-9	12	chr12_26461623	chr12_26613929	26461623	26613929	152.307	1065	0.143	0.965	0.006
DCH7	DCH	-9	12	chr12_32376436	chr12_32566001	32376436	32566001	189.566	1414	0.134	0.979	0.009
DCH7	DCH	-9	12	chr12_32643788	chr12_32768365	32643788	32768365	124.578	1207	0.103	0.99	0.005
DCH7	DCH	-9	12	chr12_32831750	chr12_32976716	32831750	32976716	144.967	772	0.188	0.984	0.006
DCH7	DCH	-9	12	chr12_33012995	chr12_33210876	33012995	33210876	197.882	1128	0.175	0.984	0.007
DCH7	DCH	-9	12	chr12_33631096	chr12_33754886	33631096	33754886	123.791	521	0.238	0.964	0.012
DCH7	DCH	-9	13	chr13_271636	chr13_397387	271636	397387	125.752	1087	0.116	0.99	0.003
DCH7	DCH	-9	13	chr13_424694	chr13_525452	424694	525452	100.759	1025	0.098	0.987	0.005
DCH7	DCH	-9	13	chr13_535248	chr13_703805	535248	703805	168.558	2359	0.071	0.986	0.001
DCH7	DCH	-9	13	chr13_819047	chr13_926493	819047	926493	107.447	354	0.304	0.952	0.04
DCH7	DCH	-9	13	chr13_2502013	chr13_2625194	2502013	2625194	123.182	2377	0.052	0.989	0.002
DCH7	DCH	-9	13	chr13_3299600	chr13_3449639	3299600	3449639	150.04	763	0.197	0.975	0.01
DCH7	DCH	-9	13	chr13_3695780	chr13_3863961	3695780	3863961	168.182	2261	0.074	0.989	0.001
DCH7	DCH	-9	13	chr13_4343576	chr13_4559305	4343576	4559305	215.73	1628	0.133	0.991	0.005
DCH7	DCH	-9	13	chr13_4717409	chr13_4965891	4717409	4965891	248.483	2855	0.087	0.986	0.002
DCH7	DCH	-9	13	chr13_4987021	chr13_5151107	4987021	5151107	164.087	1127	0.146	0.987	0.006
DCH7	DCH	-9	13	chr13_5287701	chr13_5394781	5287701	5394781	107.081	424	0.253	0.962	0.007
DCH7	DCH	-9	13	chr13_5814043	chr13_5915809	5814043	5915809	101.767	1109	0.092	0.993	0.002
DCH7	DCH	-9	13	chr13_6154939	chr13_6389290	6154939	6389290	234.352	2512	0.093	0.981	0.004
DCH7	DCH	-9	13	chr13_6469547	chr13_6578392	6469547	6578392	108.846	1428	0.076	0.976	0.006
DCH7	DCH	-9	13	chr13_6578532	chr13_6717474	6578532	6717474	138.943	1194	0.116	0.98	0.003
DCH7	DCH	-9	13	chr13_7112318	chr13_7241517	7112318	7241517	129.2	1360	0.095	0.968	0.006
DCH7	DCH	-9	13	chr13_7765026	chr13_7879621	7765026	7879621	114.596	853	0.134	0.978	0.004
DCH7	DCH	-9	13	chr13_7985296	chr13_8091090	7985296	8091090	105.795	538	0.197	0.976	0.011
DCH7	DCH	-9	13	chr13_8092386	chr13_8227674	8092386	8227674	135.289	935	0.145	0.989	0.003
DCH7	DCH	-9	13	chr13_8391344	chr13_8600251	8391344	8600251	208.908	935	0.223	0.976	0.011
DCH7	DCH	-9	13	chr13_8640776	chr13_8756532	8640776	8756532	115.757	492	0.235	0.957	0.014
DCH7	DCH	-9	13	chr13_8829048	chr13_8937210	8829048	8937210	108.163	909	0.119	0.987	0.007
DCH7	DCH	-9	13	chr13_8995873	chr13_9208731	8995873	9208731	212.859	1155	0.184	0.996	0.003
DCH7	DCH	-9	13	chr13_9574249	chr13_9786142	9574249	9786142	211.894	1671	0.127	0.987	0.005
DCH7	DCH	-9	13	chr13_9852226	chr13_9969938	9852226	9969938	117.713	489	0.241	0.98	0.006
DCH7	DCH	-9	13	chr13_10162482	chr13_10306160	10162482	10306160	143.679	1035	0.139	0.99	0.003
DCH7	DCH	-9	13	chr13_10522648	chr13_10649294	10522648	10649294	126.647	586	0.216	0.971	0.012
DCH7	DCH	-9	13	chr13_10649573	chr13_10817160	10649573	10817160	167.588	847	0.198	0.986	0.008
DCH7	DCH	-9	13	chr13_11127846	chr13_11271296	11127846	11271296	143.451	887	0.162	0.982	0.007
DCH7	DCH	-9	13	chr13_11971865	chr13_12125703	11971865	12125703	153.839	483	0.319	0.983	0.004
DCH7	DCH	-9	13	chr13_12191390	chr13_12366995	12191390	12366995	175.606	1127	0.156	0.979	0.005
DCH7	DCH	-9	13	chr13_12368155	chr13_12472550	12368155	12472550	104.396	720	0.145	0.976	0.01
DCH7	DCH	-9	13	chr13_12979353	chr13_13109556	12979353	13109556	130.204	971	0.134	0.989	0.007
DCH7	DCH	-9	13	chr13_13705714	chr13_13824265	13705714	13824265	118.552	529	0.224	0.979	0.006
DCH7	DCH	-9	13	chr13_14018938	chr13_14125904	14018938	14125904	106.967	482	0.222	0.952	0.023
DCH7	DCH	-9	13	chr13_14250884	chr13_14363663	14250884	14363663	112.78	602	0.187	0.962	0.015
DCH7	DCH	-9	13	chr13_14892325	chr13_15015964	14892325	15015964	123.64	443	0.279	0.986	0.009
DCH7	DCH	-9	13	chr13_15016152	chr13_15160768	15016152	15160768	144.617	927	0.156	0.982	0.009
DCH7	DCH	-9	13	chr13_15355079	chr13_15499122	15355079	15499122	144.044	648	0.222	0.974	0.011
DCH7	DCH	-9	13	chr13_15636405	chr13_15809535	15636405	15809535	173.131	612	0.283	0.98	0.007
DCH7	DCH	-9	13	chr13_16777021	chr13_16892674	16777021	16892674	115.654	668	0.173	0.982	0.01
DCH7	DCH	-9	13	chr13_17360057	chr13_17479373	17360057	17479373	119.317	706	0.169	0.979	0.007
DCH7	DCH	-9	13	chr13_17940770	chr13_18095586	17940770	18095586	154.817	539	0.287	0.952	0.015
DCH7	DCH	-9	13	chr13_18332213	chr13_18453733	18332213	18453733	121.521	462	0.263	0.994	0.006
DCH7	DCH	-9	13	chr13_18453871	chr13_18556038	18453871	18556038	102.168	680	0.15	0.984	0.006
DCH7	DCH	-9	13	chr13_18866652	chr13_18980363	18866652	18980363	113.712	968	0.117	0.976	0.003
DCH7	DCH	-9	13	chr13_20483269	chr13_20583397	20483269	20583397	100.129	832	0.12	0.956	0.008
DCH7	DCH	-9	13	chr13_20824203	chr13_20942934	20824203	20942934	118.732	434	0.274	0.949	0.014
DCH7	DCH	-9	13	chr13_21081092	chr13_21190749	21081092	21190749	109.658	468	0.234	0.983	0.009
DCH7	DCH	-9	13	chr13_22065880	chr13_22188790	22065880	22188790	122.911	520	0.236	0.971	0.013
DCH7	DCH	-9	13	chr13_23755616	chr13_23882387	23755616	23882387	126.772	1089	0.116	0.969	0.003
DCH7	DCH	-9	13	chr13_24005381	chr13_24105775	24005381	24105775	100.395	1126	0.089	0.96	0.006
DCH7	DCH	-9	13	chr13_24406860	chr13_24524086	24406860	24524086	117.227	266	0.441	0.917	0.011
DCH7	DCH	-9	13	chr13_24608474	chr13_24745049	24608474	24745049	136.576	41	3.331	0.902	0.073
DCH7	DCH	-9	13	chr13_25271185	chr13_25374404	25271185	25374404	103.22	802	0.129	0.984	0.006
DCH7	DCH	-9	13	chr13_26283265	chr13_26394152	26283265	26394152	110.888	843	0.132	0.985	0.006
DCH7	DCH	-9	13	chr13_27628489	chr13_27747398	27628489	27747398	118.91	857	0.139	0.987	0.005
DCH7	DCH	-9	13	chr13_27835000	chr13_27971120	27835000	27971120	136.121	585	0.233	0.956	0.002
DCH7	DCH	-9	13	chr13_28506415	chr13_28658374	28506415	28658374	151.96	915	0.166	0.974	0.003
DCH7	DCH	-9	13	chr13_28681675	chr13_28783159	28681675	28783159	101.485	639	0.159	0.937	0.008
DCH7	DCH	-9	13	chr13_28878825	chr13_28980727	28878825	28980727	101.903	594	0.172	0.953	0.01
DCH7	DCH	-9	13	chr13_29780840	chr13_29920503	29780840	29920503	139.664	2285	0.061	0.988	0.005
DCH7	DCH	-9	13	chr13_30055091	chr13_30166524	30055091	30166524	111.434	1556	0.072	0.988	0.004
DCH7	DCH	-9	13	chr13_30242728	chr13_30364848	30242728	30364848	122.121	775	0.158	0.995	0.005
DCH7	DCH	-9	13	chr13_30367617	chr13_30503712	30367617	30503712	136.096	1767	0.077	0.996	0.002
DCH7	DCH	-9	13	chr13_30504077	chr13_30608553	30504077	30608553	104.477	1317	0.079	0.989	0.006
DCH7	DCH	-9	13	chr13_31030816	chr13_31141912	31030816	31141912	111.097	2152	0.052	0.994	0.002
DCH7	DCH	-9	13	chr13_31676325	chr13_31805061	31676325	31805061	128.737	654	0.197	0.972	0.012
DCH7	DCH	-9	13	chr13_32066072	chr13_32317935	32066072	32317935	251.864	2421	0.104	0.987	0.002
DCH7	DCH	-9	13	chr13_32366937	chr13_32608022	32366937	32608022	241.086	1337	0.18	0.985	0.004
DCH7	DCH	-9	13	chr13_32609041	chr13_32780080	32609041	32780080	171.04	1193	0.143	0.964	0.003
DCH7	DCH	-9	13	chr13_32782466	chr13_32940670	32782466	32940670	158.205	1029	0.154	0.961	0.006
DCH7	DCH	-9	13	chr13_33211454	chr13_33325904	33211454	33325904	114.451	1172	0.098	0.989	0.006
DCH7	DCH	-9	13	chr13_34118144	chr13_34236784	34118144	34236784	118.641	2344	0.051	0.992	0.003
DCH7	DCH	-9	13	chr13_34530190	chr13_34737913	34530190	34737913	207.724	945	0.22	0.984	0.007
DCH7	DCH	-9	13	chr13_35546857	chr13_35770086	35546857	35770086	223.23	2782	0.08	0.993	0.003
DCH7	DCH	-9	13	chr13_36367178	chr13_36545132	36367178	36545132	177.955	1214	0.147	0.961	0.004
DCH7	DCH	-9	13	chr13_36575898	chr13_36695336	36575898	36695336	119.439	791	0.151	0.986	0.005
DCH7	DCH	-9	13	chr13_37018347	chr13_37165897	37018347	37165897	147.551	844	0.175	0.982	0.005
DCH7	DCH	-9	13	chr13_37510519	chr13_37702443	37510519	37702443	191.925	1228	0.156	0.976	0.009
DCH8	DCH	-9	0	ctg117_1150886	ctg117_1351154	1150886	1351154	200.269	364	0.55	0.975	0.025
DCH8	DCH	-9	1	chr01_947753	chr01_1065988	947753	1065988	118.236	1444	0.082	0.992	0.003
DCH8	DCH	-9	1	chr01_2574898	chr01_2702108	2574898	2702108	127.211	179	0.711	0.883	0.056
DCH8	DCH	-9	1	chr01_12113782	chr01_12217431	12113782	12217431	103.65	1494	0.069	0.98	0.012
DCH8	DCH	-9	1	chr01_17585603	chr01_17704581	17585603	17704581	118.979	732	0.163	0.947	0.022
DCH8	DCH	-9	1	chr01_18021285	chr01_18128539	18021285	18128539	107.255	576	0.186	0.97	0.017
DCH8	DCH	-9	1	chr01_19524609	chr01_19636243	19524609	19636243	111.635	926	0.121	0.988	0.005
DCH8	DCH	-9	1	chr01_21623371	chr01_21740218	21623371	21740218	116.848	359	0.325	0.961	0.011
DCH8	DCH	-9	1	chr01_22780422	chr01_22894238	22780422	22894238	113.817	657	0.173	0.96	0.015
DCH8	DCH	-9	1	chr01_22967915	chr01_23143530	22967915	23143530	175.616	581	0.302	0.96	0.007
DCH8	DCH	-9	1	chr01_23732065	chr01_23933822	23732065	23933822	201.758	192	1.051	0.974	0.026
DCH8	DCH	-9	1	chr01_24095603	chr01_24212146	24095603	24212146	116.544	492	0.237	0.949	0.008
DCH8	DCH	-9	1	chr01_27171323	chr01_27274463	27171323	27274463	103.141	476	0.217	0.943	0.019
DCH8	DCH	-9	1	chr01_28126217	chr01_28240037	28126217	28240037	113.821	599	0.19	0.958	0.02
DCH8	DCH	-9	1	chr01_28813793	chr01_28946198	28813793	28946198	132.406	500	0.265	0.954	0.022
DCH8	DCH	-9	1	chr01_29406926	chr01_29517797	29406926	29517797	110.872	423	0.262	0.955	0.021
DCH8	DCH	-9	1	chr01_32212009	chr01_32376049	32212009	32376049	164.041	586	0.28	0.942	0.019
DCH8	DCH	-9	1	chr01_33145749	chr01_33254119	33145749	33254119	108.371	1166	0.093	0.969	0.011
DCH8	DCH	-9	1	chr01_33964400	chr01_34080492	33964400	34080492	116.093	341	0.34	0.965	0.009
DCH8	DCH	-9	1	chr01_35531614	chr01_35698556	35531614	35698556	166.943	93	1.795	0.763	0.032
DCH8	DCH	-9	1	chr01_38692213	chr01_38804297	38692213	38804297	112.085	339	0.331	0.941	0.012
DCH8	DCH	-9	1	chr01_39477715	chr01_39594671	39477715	39594671	116.957	640	0.183	0.984	0.013
DCH8	DCH	-9	1	chr01_41875724	chr01_41976057	41875724	41976057	100.334	374	0.268	0.944	0.029
DCH8	DCH	-9	1	chr01_42895120	chr01_42999056	42895120	42999056	103.937	428	0.243	0.984	0.007
DCH8	DCH	-9	1	chr01_43202294	chr01_43304328	43202294	43304328	102.035	326	0.313	0.985	0.009
DCH8	DCH	-9	1	chr01_44334798	chr01_44450168	44334798	44450168	115.371	630	0.183	0.933	0.013
DCH8	DCH	-9	1	chr01_44886978	chr01_44989624	44886978	44989624	102.647	683	0.15	0.956	0.007
DCH8	DCH	-9	1	chr01_45639004	chr01_45771138	45639004	45771138	132.135	798	0.166	0.959	0.014
DCH8	DCH	-9	1	chr01_46790805	chr01_46905081	46790805	46905081	114.277	1343	0.085	0.966	0.004
DCH8	DCH	-9	1	chr01_47535652	chr01_47698532	47535652	47698532	162.881	1849	0.088	0.989	0.002
DCH8	DCH	-9	1	chr01_55813483	chr01_55980137	55813483	55980137	166.655	764	0.218	0.98	0.01
DCH8	DCH	-9	2	chr02_10677647	chr02_10783410	10677647	10783410	105.764	794	0.133	0.96	0.009
DCH8	DCH	-9	2	chr02_16135183	chr02_16261430	16135183	16261430	126.248	110	1.148	0.855	0.055
DCH8	DCH	-9	2	chr02_24940741	chr02_25041622	24940741	25041622	100.882	390	0.259	0.972	0.023
DCH8	DCH	-9	2	chr02_41064264	chr02_41177373	41064264	41177373	113.11	477	0.237	0.956	0.031
DCH8	DCH	-9	2	chr02_42649010	chr02_42751575	42649010	42751575	102.566	1339	0.077	0.975	0.012
DCH8	DCH	-9	2	chr02_47528016	chr02_47632777	47528016	47632777	104.762	466	0.225	0.97	0.024
DCH8	DCH	-9	2	chr02_52319346	chr02_52498610	52319346	52498610	179.265	1297	0.138	0.978	0.009
DCH8	DCH	-9	2	chr02_54786951	chr02_54906982	54786951	54906982	120.032	138	0.87	0.935	0.051
DCH8	DCH	-9	3	chr03_1181	chr03_105133	1181	105133	103.953	347	0.3	0.954	0.037
DCH8	DCH	-9	3	chr03_2613755	chr03_2725469	2613755	2725469	111.715	1157	0.097	0.993	0.006
DCH8	DCH	-9	3	chr03_3222923	chr03_3358615	3222923	3358615	135.693	2576	0.053	0.991	0.003
DCH8	DCH	-9	3	chr03_3996383	chr03_4140010	3996383	4140010	143.628	1608	0.089	0.993	0.002
DCH8	DCH	-9	3	chr03_7598192	chr03_7734505	7598192	7734505	136.314	1562	0.087	0.979	0.013
DCH8	DCH	-9	3	chr03_14283000	chr03_14399601	14283000	14399601	116.602	1035	0.113	0.979	0.019
DCH8	DCH	-9	3	chr03_19123912	chr03_19254090	19123912	19254090	130.179	1821	0.071	0.979	0.02
DCH8	DCH	-9	3	chr03_43202853	chr03_43371882	43202853	43371882	169.03	746	0.227	0.966	0.013
DCH8	DCH	-9	3	chr03_47353865	chr03_47499802	47353865	47499802	145.938	1888	0.077	0.992	0.002
DCH8	DCH	-9	3	chr03_47636055	chr03_47768548	47636055	47768548	132.494	2267	0.058	0.989	0.002
DCH8	DCH	-9	3	chr03_48435974	chr03_48566205	48435974	48566205	130.232	756	0.172	0.95	0.009
DCH8	DCH	-9	3	chr03_49151587	chr03_49252362	49151587	49252362	100.776	777	0.13	0.981	0.006
DCH8	DCH	-9	3	chr03_49304115	chr03_49465104	49304115	49465104	160.99	1476	0.109	0.982	0.011
DCH8	DCH	-9	3	chr03_51695110	chr03_51816370	51695110	51816370	121.261	756	0.16	0.979	0.009
DCH8	DCH	-9	4	chr04_4200366	chr04_4347121	4200366	4347121	146.756	1291	0.114	0.968	0.006
DCH8	DCH	-9	4	chr04_4721919	chr04_4833485	4721919	4833485	111.567	1018	0.11	0.966	0.012
DCH8	DCH	-9	4	chr04_17365072	chr04_17470017	17365072	17470017	104.946	550	0.191	0.973	0.015
DCH8	DCH	-9	4	chr04_18480860	chr04_18585853	18480860	18585853	104.994	457	0.23	0.939	0.035
DCH8	DCH	-9	4	chr04_19241898	chr04_19358171	19241898	19358171	116.274	496	0.234	0.974	0.024
DCH8	DCH	-9	4	chr04_47989761	chr04_48163396	47989761	48163396	173.636	587	0.296	0.952	0.014
DCH8	DCH	-9	4	chr04_48761482	chr04_48863521	48761482	48863521	102.04	734	0.139	0.971	0.023
DCH8	DCH	-9	4	chr04_51437738	chr04_51587223	51437738	51587223	149.486	594	0.252	0.946	0.025
DCH8	DCH	-9	4	chr04_56547436	chr04_56657517	56547436	56657517	110.082	66	1.668	0.909	0.061
DCH8	DCH	-9	4	chr04_57401803	chr04_57512757	57401803	57512757	110.955	225	0.493	0.951	0.013
DCH8	DCH	-9	4	chr04_57765022	chr04_57869980	57765022	57869980	104.959	66	1.59	0.894	0.061
DCH8	DCH	-9	4	chr04_61924755	chr04_62040390	61924755	62040390	115.636	677	0.171	0.984	0.007
DCH8	DCH	-9	4	chr04_62102402	chr04_62236829	62102402	62236829	134.428	1110	0.121	0.982	0.004
DCH8	DCH	-9	4	chr04_66108242	chr04_66210478	66108242	66210478	102.237	1119	0.091	0.987	0.008
DCH8	DCH	-9	5	chr05_3636450	chr05_3805482	3636450	3805482	169.033	4095	0.041	0.992	0.004
DCH8	DCH	-9	5	chr05_13036944	chr05_13336726	13036944	13336726	299.783	1967	0.152	0.97	0.007
DCH8	DCH	-9	5	chr05_13378353	chr05_13491191	13378353	13491191	112.839	817	0.138	0.953	0.02
DCH8	DCH	-9	5	chr05_17193438	chr05_17349842	17193438	17349842	156.405	756	0.207	0.974	0.013
DCH8	DCH	-9	5	chr05_42405374	chr05_42556147	42405374	42556147	150.774	1926	0.078	0.996	0.002
DCH8	DCH	-9	5	chr05_52095015	chr05_52206386	52095015	52206386	111.372	1416	0.079	0.981	0.008
DCH8	DCH	-9	5	chr05_52471856	chr05_52602180	52471856	52602180	130.325	755	0.173	0.981	0.008
DCH8	DCH	-9	5	chr05_53590698	chr05_53703741	53590698	53703741	113.044	874	0.129	0.981	0.009
DCH8	DCH	-9	6	chr06_13305327	chr06_13469683	13305327	13469683	164.357	241	0.682	0.892	0.033
DCH8	DCH	-9	6	chr06_20033828	chr06_20184345	20033828	20184345	150.518	53	2.84	0.925	0.038
DCH8	DCH	-9	6	chr06_21572961	chr06_22010020	21572961	22010020	437.06	121	3.612	0.901	0.025
DCH8	DCH	-9	6	chr06_22100968	chr06_22246266	22100968	22246266	145.299	54	2.691	0.852	0.037
DCH8	DCH	-9	6	chr06_22251390	chr06_22469456	22251390	22469456	218.067	77	2.832	0.87	0.052
DCH8	DCH	-9	6	chr06_22469605	chr06_22748502	22469605	22748502	278.898	114	2.446	0.868	0.053
DCH8	DCH	-9	6	chr06_23092475	chr06_23475174	23092475	23475174	382.7	117	3.271	0.915	0.051
DCH8	DCH	-9	6	chr06_23477392	chr06_23595998	23477392	23595998	118.607	40	2.965	0.775	0.05
DCH8	DCH	-9	6	chr06_24128607	chr06_24334148	24128607	24334148	205.542	108	1.903	0.907	0.046
DCH8	DCH	-9	6	chr06_25128350	chr06_25311075	25128350	25311075	182.726	47	3.888	0.915	0.064
DCH8	DCH	-9	6	chr06_27445169	chr06_27599564	27445169	27599564	154.396	82	1.883	0.829	0.012
DCH8	DCH	-9	6	chr06_30910265	chr06_31016235	30910265	31016235	105.971	855	0.124	0.973	0.019
DCH8	DCH	-9	6	chr06_39421116	chr06_39521471	39421116	39521471	100.356	593	0.169	0.961	0.024
DCH8	DCH	-9	6	chr06_40069224	chr06_40260070	40069224	40260070	190.847	110	1.735	0.818	0.064
DCH8	DCH	-9	6	chr06_40692176	chr06_40863484	40692176	40863484	171.309	45	3.807	0.778	0.022
DCH8	DCH	-9	6	chr06_51344322	chr06_51565316	51344322	51565316	220.995	1762	0.125	0.977	0.005
DCH8	DCH	-9	6	chr06_53550837	chr06_53654487	53550837	53654487	103.651	1065	0.097	0.986	0.011
DCH8	DCH	-9	6	chr06_54109431	chr06_54237556	54109431	54237556	128.126	395	0.324	0.947	0.03
DCH8	DCH	-9	6	chr06_56161961	chr06_56282326	56161961	56282326	120.366	1708	0.07	0.978	0.005
DCH8	DCH	-9	7	chr07_929927	chr07_1125493	929927	1125493	195.567	1049	0.186	0.981	0.007
DCH8	DCH	-9	7	chr07_1205576	chr07_1323890	1205576	1323890	118.315	543	0.218	0.952	0.009
DCH8	DCH	-9	7	chr07_1360128	chr07_1498616	1360128	1498616	138.489	905	0.153	0.982	0.008
DCH8	DCH	-9	7	chr07_6691517	chr07_6795671	6691517	6795671	104.155	1339	0.078	0.988	0.009
DCH8	DCH	-9	7	chr07_6991337	chr07_7117858	6991337	7117858	126.522	1956	0.065	0.988	0.005
DCH8	DCH	-9	7	chr07_9109391	chr07_9216328	9109391	9216328	106.938	52	2.057	0.962	0.038
DCH8	DCH	-9	7	chr07_9234502	chr07_9343612	9234502	9343612	109.111	1356	0.08	0.977	0.016
DCH8	DCH	-9	7	chr07_9845443	chr07_9965363	9845443	9965363	119.921	685	0.175	0.958	0.013
DCH8	DCH	-9	7	chr07_10106093	chr07_10213162	10106093	10213162	107.07	49	2.185	0.939	0.061
DCH8	DCH	-9	7	chr07_11955527	chr07_12108618	11955527	12108618	153.092	276	0.555	0.92	0.022
DCH8	DCH	-9	7	chr07_12135730	chr07_12252829	12135730	12252829	117.1	118	0.992	0.941	0.025
DCH8	DCH	-9	7	chr07_15551222	chr07_15654859	15551222	15654859	103.638	907	0.114	0.947	0.018
DCH8	DCH	-9	7	chr07_20272799	chr07_20403990	20272799	20403990	131.192	366	0.358	0.934	0.036
DCH8	DCH	-9	7	chr07_22749322	chr07_22881465	22749322	22881465	132.144	474	0.279	0.977	0.011
DCH8	DCH	-9	7	chr07_39051535	chr07_39183924	39051535	39183924	132.39	748	0.177	0.985	0.011
DCH8	DCH	-9	7	chr07_39184104	chr07_39286253	39184104	39286253	102.15	442	0.231	0.941	0.034
DCH8	DCH	-9	7	chr07_40689397	chr07_40797998	40689397	40797998	108.602	1567	0.069	0.993	0.003
DCH8	DCH	-9	7	chr07_41688804	chr07_41812343	41688804	41812343	123.54	669	0.185	0.978	0.009
DCH8	DCH	-9	7	chr07_47311194	chr07_47426818	47311194	47426818	115.625	277	0.417	0.968	0.018
DCH8	DCH	-9	7	chr07_51653912	chr07_51794482	51653912	51794482	140.571	1067	0.132	0.99	0.005
DCH8	DCH	-9	7	chr07_52442319	chr07_52577041	52442319	52577041	134.723	569	0.237	0.965	0.011
DCH8	DCH	-9	8	chr08_2009510	chr08_2137065	2009510	2137065	127.556	660	0.193	0.976	0.006
DCH8	DCH	-9	8	chr08_9622691	chr08_9726745	9622691	9726745	104.055	434	0.24	0.979	0.012
DCH8	DCH	-9	8	chr08_11516886	chr08_11676008	11516886	11676008	159.123	814	0.195	0.962	0.015
DCH8	DCH	-9	8	chr08_13232099	chr08_13432213	13232099	13432213	200.115	1366	0.146	0.984	0.007
DCH8	DCH	-9	8	chr08_13432336	chr08_13560612	13432336	13560612	128.277	533	0.241	0.977	0.008
DCH8	DCH	-9	8	chr08_13815832	chr08_13920491	13815832	13920491	104.66	471	0.222	0.981	0.004
DCH8	DCH	-9	8	chr08_19600253	chr08_19705508	19600253	19705508	105.256	279	0.377	0.953	0.036
DCH8	DCH	-9	8	chr08_19911426	chr08_20043084	19911426	20043084	131.659	469	0.281	0.915	0.026
DCH8	DCH	-9	8	chr08_35443320	chr08_35545304	35443320	35545304	101.985	687	0.148	0.965	0.016
DCH8	DCH	-9	8	chr08_40599385	chr08_40702601	40599385	40702601	103.217	197	0.524	0.898	0.02
DCH8	DCH	-9	8	chr08_44193263	chr08_44318155	44193263	44318155	124.893	944	0.132	0.985	0.007
DCH8	DCH	-9	9	chr09_6787304	chr09_6889136	6787304	6889136	101.833	1550	0.066	0.988	0.004
DCH8	DCH	-9	9	chr09_7096775	chr09_7256861	7096775	7256861	160.087	1437	0.111	0.981	0.008
DCH8	DCH	-9	9	chr09_7312288	chr09_7421379	7312288	7421379	109.092	1015	0.107	0.994	0.005
DCH8	DCH	-9	9	chr09_7453415	chr09_7556803	7453415	7556803	103.389	1153	0.09	0.99	0.004
DCH8	DCH	-9	9	chr09_10189752	chr09_10295194	10189752	10295194	105.443	64	1.648	0.922	0.063
DCH8	DCH	-9	9	chr09_11854008	chr09_11965302	11854008	11965302	111.295	49	2.271	0.918	0.061
DCH8	DCH	-9	9	chr09_16633141	chr09_16803870	16633141	16803870	170.73	665	0.257	0.955	0.008
DCH8	DCH	-9	9	chr09_17581657	chr09_17716583	17581657	17716583	134.927	638	0.211	0.973	0.013
DCH8	DCH	-9	9	chr09_17842811	chr09_17970400	17842811	17970400	127.59	491	0.26	0.957	0.016
DCH8	DCH	-9	9	chr09_20891832	chr09_21039402	20891832	21039402	147.571	1003	0.147	0.976	0.01
DCH8	DCH	-9	9	chr09_21078513	chr09_21184883	21078513	21184883	106.371	855	0.124	0.98	0.014
DCH8	DCH	-9	9	chr09_22218671	chr09_22369181	22218671	22369181	150.511	801	0.188	0.974	0.012
DCH8	DCH	-9	9	chr09_22369287	chr09_22482953	22369287	22482953	113.667	652	0.174	0.963	0.011
DCH8	DCH	-9	9	chr09_22805734	chr09_22909219	22805734	22909219	103.486	510	0.203	0.963	0.022
DCH8	DCH	-9	9	chr09_25116809	chr09_25245917	25116809	25245917	129.109	879	0.147	0.97	0.015
DCH8	DCH	-9	9	chr09_25315059	chr09_25424002	25315059	25424002	108.944	432	0.252	0.968	0.009
DCH8	DCH	-9	9	chr09_25720566	chr09_25854903	25720566	25854903	134.338	397	0.338	0.917	0.028
DCH8	DCH	-9	9	chr09_27135116	chr09_27258940	27135116	27258940	123.825	504	0.246	0.954	0.028
DCH8	DCH	-9	9	chr09_28387829	chr09_28494618	28387829	28494618	106.79	749	0.143	0.984	0.008
DCH8	DCH	-9	9	chr09_35074510	chr09_35202311	35074510	35202311	127.802	467	0.274	0.97	0.015
DCH8	DCH	-9	9	chr09_38276175	chr09_38412534	38276175	38412534	136.36	759	0.18	0.983	0.009
DCH8	DCH	-9	9	chr09_38485136	chr09_38618680	38485136	38618680	133.545	748	0.179	0.979	0.008
DCH8	DCH	-9	9	chr09_40595375	chr09_40712141	40595375	40712141	116.767	676	0.173	0.984	0.007
DCH8	DCH	-9	10	chr10_9522682	chr10_9747735	9522682	9747735	225.054	2839	0.079	0.985	0.01
DCH8	DCH	-9	10	chr10_9879565	chr10_10058190	9879565	10058190	178.626	2318	0.077	0.982	0.005
DCH8	DCH	-9	10	chr10_34196803	chr10_34317919	34196803	34317919	121.117	3103	0.039	0.99	0.005
DCH8	DCH	-9	10	chr10_34742500	chr10_34854606	34742500	34854606	112.107	2440	0.046	0.987	0.002
DCH8	DCH	-9	10	chr10_34993151	chr10_35296317	34993151	35296317	303.167	693	0.437	0.928	0.012
DCH8	DCH	-9	10	chr10_45905767	chr10_46039471	45905767	46039471	133.705	742	0.18	0.972	0.008
DCH8	DCH	-9	11	chr11_4930748	chr11_5047835	4930748	5047835	117.088	727	0.161	0.948	0.032
DCH8	DCH	-9	11	chr11_15538958	chr11_15659837	15538958	15659837	120.88	485	0.249	0.94	0.027
DCH8	DCH	-9	11	chr11_28689524	chr11_28916548	28689524	28916548	227.025	1088	0.209	0.972	0.018
DCH8	DCH	-9	11	chr11_38154403	chr11_38303226	38154403	38303226	148.824	1052	0.141	0.978	0.005
DCH8	DCH	-9	11	chr11_38371649	chr11_38476215	38371649	38476215	104.567	94	1.112	0.936	0.043
DCH8	DCH	-9	11	chr11_41782269	chr11_41903206	41782269	41903206	120.938	40	3.023	0.75	0.025
DCH8	DCH	-9	11	chr11_43961536	chr11_44117033	43961536	44117033	155.498	254	0.612	0.933	0.031
DCH8	DCH	-9	11	chr11_47782900	chr11_47930118	47782900	47930118	147.219	1458	0.101	0.984	0.009
DCH8	DCH	-9	12	chr12_6869190	chr12_6984954	6869190	6984954	115.765	110	1.052	0.809	0.018
DCH8	DCH	-9	12	chr12_7525032	chr12_7629460	7525032	7629460	104.429	101	1.034	0.891	0.059
DCH8	DCH	-9	12	chr12_9066016	chr12_9337570	9066016	9337570	271.555	1433	0.19	0.985	0.006
DCH8	DCH	-9	12	chr12_9354791	chr12_9480484	9354791	9480484	125.694	731	0.172	0.97	0.007
DCH8	DCH	-9	12	chr12_15640388	chr12_15748505	15640388	15748505	108.118	521	0.208	0.965	0.031
DCH8	DCH	-9	12	chr12_22385486	chr12_22548639	22385486	22548639	163.154	1091	0.15	0.98	0.006
DCH8	DCH	-9	12	chr12_27317049	chr12_27435366	27317049	27435366	118.318	819	0.144	0.984	0.01
DCH8	DCH	-9	13	chr13_3049407	chr13_3165357	3049407	3165357	115.951	602	0.193	0.978	0.008
DCH8	DCH	-9	13	chr13_6566446	chr13_6717436	6566446	6717436	150.991	1466	0.103	0.985	0.003
DCH8	DCH	-9	13	chr13_7241539	chr13_7396365	7241539	7396365	154.827	1041	0.149	0.981	0.007
DCH8	DCH	-9	13	chr13_9852025	chr13_9969938	9852025	9969938	117.914	491	0.24	0.965	0.01
DCH8	DCH	-9	13	chr13_18454849	chr13_18593263	18454849	18593263	138.415	977	0.142	0.976	0.012
DCH8	DCH	-9	13	chr13_30379782	chr13_30503712	30379782	30503712	123.931	1728	0.072	0.967	0.018
DCH9	DCH	-9	0	ctg184_1041925	ctg202_1438017	1041925	1438017	396.093	836	0.474	0.952	0.008
DCH9	DCH	-9	1	chr01_2485350	chr01_2704090	2485350	2704090	218.741	435	0.503	0.938	0.009
DCH9	DCH	-9	1	chr01_11341580	chr01_11453316	11341580	11453316	111.737	970	0.115	0.975	0.003
DCH9	DCH	-9	1	chr01_11651370	chr01_11770061	11651370	11770061	118.692	681	0.174	0.988	0.006
DCH9	DCH	-9	1	chr01_12000104	chr01_12195831	12000104	12195831	195.728	2823	0.069	0.989	0.003
DCH9	DCH	-9	1	chr01_12195870	chr01_12296903	12195870	12296903	101.034	987	0.102	0.971	0.003
DCH9	DCH	-9	1	chr01_13998140	chr01_14179607	13998140	14179607	181.468	1422	0.128	0.985	0.004
DCH9	DCH	-9	1	chr01_14189889	chr01_14318241	14189889	14318241	128.353	1087	0.118	0.961	0.012
DCH9	DCH	-9	1	chr01_14472225	chr01_14577042	14472225	14577042	104.818	491	0.213	0.974	0.016
DCH9	DCH	-9	1	chr01_22109687	chr01_22210733	22109687	22210733	101.047	325	0.311	0.945	0.018
DCH9	DCH	-9	1	chr01_23729928	chr01_23933085	23729928	23933085	203.158	207	0.981	0.889	0.014
DCH9	DCH	-9	1	chr01_26344394	chr01_26449105	26344394	26449105	104.712	430	0.244	0.958	0.014
DCH9	DCH	-9	1	chr01_27309032	chr01_27423403	27309032	27423403	114.372	513	0.223	0.908	0.014
DCH9	DCH	-9	1	chr01_28654882	chr01_28760150	28654882	28760150	105.269	471	0.224	0.975	0.013
DCH9	DCH	-9	1	chr01_33964445	chr01_34081244	33964445	34081244	116.8	350	0.334	0.957	0.02
DCH9	DCH	-9	1	chr01_42881443	chr01_42999058	42881443	42999058	117.616	523	0.225	0.966	0.011
DCH9	DCH	-9	1	chr01_49051357	chr01_49162579	49051357	49162579	111.223	493	0.226	0.961	0.012
DCH9	DCH	-9	1	chr01_52700767	chr01_52848748	52700767	52848748	147.982	872	0.17	0.984	0.005
DCH9	DCH	-9	1	chr01_53111965	chr01_53266350	53111965	53266350	154.386	1388	0.111	0.983	0.007
DCH9	DCH	-9	1	chr01_53497728	chr01_53634978	53497728	53634978	137.251	569	0.241	0.97	0.012
DCH9	DCH	-9	1	chr01_54147406	chr01_54274473	54147406	54274473	127.068	809	0.157	0.984	0.004
DCH9	DCH	-9	1	chr01_54911345	chr01_55031184	54911345	55031184	119.84	674	0.178	0.976	0.01
DCH9	DCH	-9	1	chr01_57035997	chr01_57156976	57035997	57156976	120.98	877	0.138	0.985	0.002
DCH9	DCH	-9	1	chr01_57366565	chr01_57476055	57366565	57476055	109.491	788	0.139	0.963	0.013
DCH9	DCH	-9	1	chr01_58666715	chr01_58912002	58666715	58912002	245.288	1865	0.132	0.979	0.002
DCH9	DCH	-9	1	chr01_59020685	chr01_59132294	59020685	59132294	111.61	602	0.185	0.982	0.008
DCH9	DCH	-9	2	chr02_54110	chr02_157479	54110	157479	103.37	331	0.312	0.952	0.009
DCH9	DCH	-9	2	chr02_3976448	chr02_4095975	3976448	4095975	119.528	631	0.189	0.971	0.01
DCH9	DCH	-9	2	chr02_9951628	chr02_10096079	9951628	10096079	144.452	1199	0.12	0.989	0.003
DCH9	DCH	-9	2	chr02_17841219	chr02_17947357	17841219	17947357	106.139	72	1.474	0.75	0
DCH9	DCH	-9	2	chr02_18638748	chr02_18772837	18638748	18772837	134.09	439	0.305	0.952	0.014
DCH9	DCH	-9	2	chr02_19895094	chr02_20100833	19895094	20100833	205.74	1253	0.164	0.982	0.008
DCH9	DCH	-9	2	chr02_40921818	chr02_41023847	40921818	41023847	102.03	500	0.204	0.972	0.018
DCH9	DCH	-9	2	chr02_44757725	chr02_44888954	44757725	44888954	131.23	1890	0.069	0.979	0.005
DCH9	DCH	-9	2	chr02_48219916	chr02_48369978	48219916	48369978	150.063	594	0.253	0.975	0.024
DCH9	DCH	-9	2	chr02_54798009	chr02_54902040	54798009	54902040	104.032	60	1.734	0.95	0.05
DCH9	DCH	-9	2	chr02_55054251	chr02_55182860	55054251	55182860	128.61	369	0.349	0.959	0.008
DCH9	DCH	-9	3	chr03_197667	chr03_321484	197667	321484	123.818	649	0.191	0.995	0.005
DCH9	DCH	-9	3	chr03_1001038	chr03_1123793	1001038	1123793	122.756	2421	0.051	0.994	0.001
DCH9	DCH	-9	3	chr03_3975643	chr03_4088090	3975643	4088090	112.448	1659	0.068	0.996	0.002
DCH9	DCH	-9	3	chr03_4481077	chr03_4604390	4481077	4604390	123.314	539	0.229	0.991	0.006
DCH9	DCH	-9	3	chr03_4843802	chr03_4982641	4843802	4982641	138.84	2905	0.048	0.991	0.003
DCH9	DCH	-9	3	chr03_6742071	chr03_6863362	6742071	6863362	121.292	3256	0.037	0.992	0.001
DCH9	DCH	-9	3	chr03_7099390	chr03_7204851	7099390	7204851	105.462	1726	0.061	0.975	0.003
DCH9	DCH	-9	3	chr03_7462252	chr03_7565015	7462252	7565015	102.764	907	0.113	0.986	0.004
DCH9	DCH	-9	3	chr03_7624969	chr03_7751443	7624969	7751443	126.475	1670	0.076	0.998	0.002
DCH9	DCH	-9	3	chr03_8314123	chr03_8417269	8314123	8417269	103.147	816	0.126	0.966	0.009
DCH9	DCH	-9	3	chr03_8519597	chr03_8644123	8519597	8644123	124.527	831	0.15	0.976	0.011
DCH9	DCH	-9	3	chr03_8904580	chr03_9013315	8904580	9013315	108.736	2175	0.05	0.995	0.002
DCH9	DCH	-9	3	chr03_9084207	chr03_9454073	9084207	9454073	369.867	2458	0.15	0.978	0.006
DCH9	DCH	-9	3	chr03_10011333	chr03_10141316	10011333	10141316	129.984	1100	0.118	0.946	0.004
DCH9	DCH	-9	3	chr03_10765660	chr03_10948082	10765660	10948082	182.423	1377	0.132	0.992	0.003
DCH9	DCH	-9	3	chr03_11243004	chr03_11377337	11243004	11377337	134.334	544	0.247	0.954	0.009
DCH9	DCH	-9	3	chr03_11832795	chr03_11984143	11832795	11984143	151.349	787	0.192	0.983	0.009
DCH9	DCH	-9	3	chr03_13080770	chr03_13197783	13080770	13197783	117.014	569	0.206	0.982	0.007
DCH9	DCH	-9	3	chr03_13218731	chr03_13347937	13218731	13347937	129.207	927	0.139	0.994	0.003
DCH9	DCH	-9	3	chr03_13436056	chr03_13550581	13436056	13550581	114.526	1045	0.11	0.946	0.014
DCH9	DCH	-9	3	chr03_14101779	chr03_14265412	14101779	14265412	163.634	1208	0.135	0.978	0.012
DCH9	DCH	-9	3	chr03_15167111	chr03_15338226	15167111	15338226	171.116	889	0.192	0.98	0.003
DCH9	DCH	-9	3	chr03_15584646	chr03_15692157	15584646	15692157	107.512	752	0.143	0.98	0.011
DCH9	DCH	-9	3	chr03_16037701	chr03_16211810	16037701	16211810	174.11	969	0.18	0.988	0.005
DCH9	DCH	-9	3	chr03_17455850	chr03_17579216	17455850	17579216	123.367	755	0.163	0.966	0.009
DCH9	DCH	-9	3	chr03_17708449	chr03_17831695	17708449	17831695	123.247	711	0.173	0.977	0.014
DCH9	DCH	-9	3	chr03_17832018	chr03_17979647	17832018	17979647	147.63	747	0.198	0.976	0.011
DCH9	DCH	-9	3	chr03_20434453	chr03_20577764	20434453	20577764	143.312	729	0.197	0.962	0.014
DCH9	DCH	-9	3	chr03_20610723	chr03_20712311	20610723	20712311	101.589	584	0.174	0.973	0.012
DCH9	DCH	-9	3	chr03_21806553	chr03_21923225	21806553	21923225	116.673	492	0.237	0.974	0.016
DCH9	DCH	-9	3	chr03_25257996	chr03_25358824	25257996	25358824	100.829	611	0.165	0.959	0.011
DCH9	DCH	-9	3	chr03_29990926	chr03_30095787	29990926	30095787	104.862	254	0.413	0.957	0.031
DCH9	DCH	-9	3	chr03_31838078	chr03_31987537	31838078	31987537	149.46	917	0.163	0.962	0.016
DCH9	DCH	-9	3	chr03_32377196	chr03_32495042	32377196	32495042	117.847	594	0.198	0.97	0.003
DCH9	DCH	-9	3	chr03_33910621	chr03_34068619	33910621	34068619	157.999	676	0.234	0.967	0.01
DCH9	DCH	-9	3	chr03_34123505	chr03_34246787	34123505	34246787	123.283	549	0.225	0.953	0.027
DCH9	DCH	-9	3	chr03_36177309	chr03_36292791	36177309	36292791	115.483	375	0.308	0.963	0.019
DCH9	DCH	-9	3	chr03_37783099	chr03_37925090	37783099	37925090	141.992	1467	0.097	0.971	0.005
DCH9	DCH	-9	3	chr03_38402252	chr03_38523488	38402252	38523488	121.237	799	0.152	0.965	0.01
DCH9	DCH	-9	3	chr03_38666624	chr03_38782023	38666624	38782023	115.4	741	0.156	0.98	0.012
DCH9	DCH	-9	3	chr03_39251513	chr03_39391926	39251513	39391926	140.414	1671	0.084	0.987	0.003
DCH9	DCH	-9	3	chr03_40321002	chr03_40445242	40321002	40445242	124.241	639	0.194	0.97	0.011
DCH9	DCH	-9	3	chr03_41011731	chr03_41176286	41011731	41176286	164.556	1121	0.147	0.983	0.008
DCH9	DCH	-9	3	chr03_41587734	chr03_41729978	41587734	41729978	142.245	613	0.232	0.969	0.018
DCH9	DCH	-9	3	chr03_42521831	chr03_42643977	42521831	42643977	122.147	671	0.182	0.979	0.009
DCH9	DCH	-9	3	chr03_42732987	chr03_42886455	42732987	42886455	153.469	720	0.213	0.978	0.006
DCH9	DCH	-9	3	chr03_42892096	chr03_43020963	42892096	43020963	128.868	872	0.148	0.987	0.003
DCH9	DCH	-9	3	chr03_43113754	chr03_43239984	43113754	43239984	126.231	560	0.225	0.952	0.013
DCH9	DCH	-9	3	chr03_43372741	chr03_43491150	43372741	43491150	118.41	550	0.215	0.987	0.009
DCH9	DCH	-9	3	chr03_44253749	chr03_44363507	44253749	44363507	109.759	377	0.291	0.955	0.029
DCH9	DCH	-9	3	chr03_44520740	chr03_44670931	44520740	44670931	150.192	1326	0.113	0.976	0.007
DCH9	DCH	-9	3	chr03_44671067	chr03_44839189	44671067	44839189	168.123	835	0.201	0.994	0.002
DCH9	DCH	-9	3	chr03_45590445	chr03_45731215	45590445	45731215	140.771	773	0.182	0.994	0.005
DCH9	DCH	-9	3	chr03_45865139	chr03_45989084	45865139	45989084	123.946	794	0.156	0.974	0.005
DCH9	DCH	-9	3	chr03_46575180	chr03_46700183	46575180	46700183	125.004	1123	0.111	0.988	0.004
DCH9	DCH	-9	3	chr03_46766467	chr03_46977680	46766467	46977680	211.214	1417	0.149	0.982	0.007
DCH9	DCH	-9	3	chr03_47353717	chr03_47538983	47353717	47538983	185.267	2306	0.08	0.991	0.001
DCH9	DCH	-9	3	chr03_48365778	chr03_48488571	48365778	48488571	122.794	486	0.253	0.951	0.014
DCH9	DCH	-9	3	chr03_51113827	chr03_51215416	51113827	51215416	101.59	522	0.195	0.983	0.011
DCH9	DCH	-9	3	chr03_51294904	chr03_51417547	51294904	51417547	122.644	1005	0.122	0.995	0.002
DCH9	DCH	-9	3	chr03_51418593	chr03_51528412	51418593	51528412	109.82	199	0.552	0.96	0.03
DCH9	DCH	-9	3	chr03_52157231	chr03_52386243	52157231	52386243	229.013	1692	0.135	0.981	0.01
DCH9	DCH	-9	3	chr03_52761909	chr03_52893848	52761909	52893848	131.94	1880	0.07	0.99	0.005
DCH9	DCH	-9	4	chr04_1358860	chr04_1465872	1358860	1465872	107.013	726	0.147	0.97	0.012
DCH9	DCH	-9	4	chr04_1933924	chr04_2036614	1933924	2036614	102.691	1536	0.067	0.986	0.007
DCH9	DCH	-9	4	chr04_6690398	chr04_6826374	6690398	6826374	135.977	1443	0.094	0.976	0.003
DCH9	DCH	-9	4	chr04_8257608	chr04_8394213	8257608	8394213	136.606	1083	0.126	0.982	0.011
DCH9	DCH	-9	4	chr04_10927071	chr04_11064525	10927071	11064525	137.455	1087	0.126	0.971	0.009
DCH9	DCH	-9	4	chr04_11167451	chr04_11274022	11167451	11274022	106.572	719	0.148	0.99	0.008
DCH9	DCH	-9	4	chr04_11505590	chr04_11615887	11505590	11615887	110.298	568	0.194	0.967	0.016
DCH9	DCH	-9	4	chr04_11757230	chr04_11922377	11757230	11922377	165.148	915	0.18	0.963	0.008
DCH9	DCH	-9	4	chr04_12054549	chr04_12157314	12054549	12157314	102.766	761	0.135	0.963	0.012
DCH9	DCH	-9	4	chr04_12895990	chr04_13040854	12895990	13040854	144.865	581	0.249	0.985	0.007
DCH9	DCH	-9	4	chr04_14564593	chr04_14723224	14564593	14723224	158.632	1093	0.145	0.993	0.005
DCH9	DCH	-9	4	chr04_14914813	chr04_15016838	14914813	15016838	102.026	747	0.137	0.98	0.005
DCH9	DCH	-9	4	chr04_15957837	chr04_16100738	15957837	16100738	142.902	261	0.548	0.958	0.031
DCH9	DCH	-9	4	chr04_18484965	chr04_18585853	18484965	18585853	100.889	401	0.252	0.965	0.01
DCH9	DCH	-9	4	chr04_19241816	chr04_19356368	19241816	19356368	114.553	493	0.232	0.984	0.004
DCH9	DCH	-9	4	chr04_23218864	chr04_23342313	23218864	23342313	123.45	546	0.226	0.967	0.013
DCH9	DCH	-9	4	chr04_28372673	chr04_28475246	28372673	28475246	102.574	496	0.207	0.962	0.024
DCH9	DCH	-9	4	chr04_29009052	chr04_29146989	29009052	29146989	137.938	368	0.375	0.962	0.027
DCH9	DCH	-9	4	chr04_32560998	chr04_32667500	32560998	32667500	106.503	581	0.183	0.979	0.01
DCH9	DCH	-9	4	chr04_35814431	chr04_35928523	35814431	35928523	114.093	910	0.125	0.946	0.018
DCH9	DCH	-9	4	chr04_36516770	chr04_36636628	36516770	36636628	119.859	471	0.254	0.93	0.021
DCH9	DCH	-9	4	chr04_43972680	chr04_44098595	43972680	44098595	125.916	173	0.728	0.873	0.017
DCH9	DCH	-9	4	chr04_46866557	chr04_46969275	46866557	46969275	102.719	393	0.261	0.972	0.018
DCH9	DCH	-9	4	chr04_47489653	chr04_47609333	47489653	47609333	119.681	719	0.166	0.967	0.01
DCH9	DCH	-9	4	chr04_47713044	chr04_47834389	47713044	47834389	121.346	697	0.174	0.963	0.01
DCH9	DCH	-9	4	chr04_47956498	chr04_48093963	47956498	48093963	137.466	413	0.333	0.949	0.012
DCH9	DCH	-9	4	chr04_48495710	chr04_48660378	48495710	48660378	164.669	1073	0.153	0.979	0.009
DCH9	DCH	-9	4	chr04_52769964	chr04_52878334	52769964	52878334	108.371	2016	0.054	0.998	0.001
DCH9	DCH	-9	4	chr04_56496801	chr04_56657525	56496801	56657525	160.725	452	0.356	0.956	0.011
DCH9	DCH	-9	4	chr04_56770355	chr04_56919157	56770355	56919157	148.803	1536	0.097	0.987	0.007
DCH9	DCH	-9	4	chr04_57813405	chr04_58021145	57813405	58021145	207.741	1090	0.191	0.968	0.006
DCH9	DCH	-9	4	chr04_58400553	chr04_58525234	58400553	58525234	124.682	570	0.219	0.974	0.011
DCH9	DCH	-9	4	chr04_58627869	chr04_58752708	58627869	58752708	124.84	601	0.208	0.982	0.013
DCH9	DCH	-9	4	chr04_59218058	chr04_59393307	59218058	59393307	175.25	837	0.209	0.984	0.01
DCH9	DCH	-9	4	chr04_59619316	chr04_59742497	59619316	59742497	123.182	307	0.401	0.958	0.033
DCH9	DCH	-9	4	chr04_63570244	chr04_63690311	63570244	63690311	120.068	650	0.185	0.983	0.011
DCH9	DCH	-9	4	chr04_65527903	chr04_65630802	65527903	65630802	102.9	474	0.217	0.954	0.021
DCH9	DCH	-9	4	chr04_65694352	chr04_65835164	65694352	65835164	140.813	581	0.242	0.991	0.005
DCH9	DCH	-9	5	chr05_2863498	chr05_3032459	2863498	3032459	168.962	2640	0.064	0.992	0.002
[truncated: 20,871 more rows]
